# Supplementary material for: Self-propelled assembly of nanoparticles with self-catalytic regulation for tumour-specific imaging and therapy
Source: Nat Commun. 2024 Jan 11;15:460. doi: 10.1038/s41467-024-44736-y (PMC10784296; doi:10.1038/s41467-024-44736-y)
Supplement: Supplementary file 4 — Source data [file 41467_2024_44736_MOESM4_ESM.xlsx]

## Sheet: Figure 2d
Self-Propelled Assembly of Nanoparticles with Self-Catalytic Regulation for Tumour-Specific Imaging and Therapy
Mengmeng Xia1,9, Qiyue Wang2,9, Yamin Liu2,9, Chunyan Fang2,9, Bo Zhang2, Shengfei Yang3, Fu Zhou1, Peihua Lin3, Mingzheng Gu1, Canyu Huang2, Xiaojun Zhang1, Fangyuan Li3,4,5,*, Hongying Liu6,*, Guangfeng Wang1,7,*, Daishun Ling2,8,*
Raw data in graphs and charts
Figure 1d: XRD spectrum of CuS NPs and CuS-I NPs
	CuS-I NPs		CuS NPs
2 Theta	Intensity (a.u.)		Intensity (a.u.)
	Raw	Smooth	Raw	Smooth
20.0057	389	394.32	79	80.7403
20.0261	405	389.212	78	78.8701
20.0465	369	385.732	72	78.3203
20.0669	385	381.766	81	76.8398
20.0873	384	384.667	70	78.8442
20.1078	385	383.368	91	77.9221
20.1282	393	394.537	75	74.1515
20.1486	401	398.762	71	73.6277
20.169	391	402.913	65	73.0952
20.1894	424	403.844	67	69.5195
20.2098	395	398.42	89	72.5455
20.2303	393	393.519	68	76.8788
20.2507	386	389.879	74	79.5541
20.2711	379	388.411	86	82.6017
20.2915	398	395.152	87	82.2944
20.3119	400	398.13	79	82.4719
20.3323	412	399.758	88	79.316
20.3527	395	398.931	71	77.7706
20.3732	387	392.848	68	77.3074
20.3936	387	386.931	83	78.039
20.414	387	383.84	87	78.4329
20.4344	382	384.948	76	80.4372
20.4548	384	387.364	78	79.8745
20.4752	395	389.606	78	76.4719
20.4957	389	392.186	73	72.4459
20.5161	396	392.169	75	74.9697
20.5365	392	389.81	71	73.9481
20.5569	389	389.139	69	72.2294
20.5773	381	390.035	88	73.9524
20.5977	391	388.887	64	74.7792
20.6182	402	394.853	72	75.7706
20.6386	394	400.883	85	78.1212
20.659	398	402.771	75	75.645
20.6794	419	401.26	77	77.0909
20.6998	398	402.407	81	75.4848
20.7202	389	403.563	63	73.4935
20.7407	403	400.736	76	74.2771
20.7611	410	393.368	79	74.2641
20.7815	391	393.091	75	74.0952
20.8019	385	395.147	77	80.381
20.8223	382	392.775	79	84.355
20.8427	405	392.745	83	86.3074
20.8631	408	396.589	101	83.4502
20.8836	388	400.433	84	80.7056
20.904	397	398.965	65	75.5022
20.9244	400	396.26	60	70
20.9448	402	396.874	79	69.0996
20.9652	388	398.134	69	74.7922
20.9856	404	395.792	79	78.1515
21.0061	397	398.541	90	78.9827
21.0265	393	400.26	76	76.4762
21.0469	402	402.654	66	77.3723
21.0673	414	398.931	78	75.3853
21.0877	392	397.199	78	77.4762
21.1081	393	393.087	84	81.2727
21.1286	384	390.307	82	86.8009
21.149	393	393.519	93	86.4069
21.1694	394	400.013	81	86.1126
21.1898	412	401.9	93	85.0476
21.2102	415	404.381	74	82.3723
21.2306	395	405.623	82	79.5238
21.251	394	401.563	81	80.342
21.2715	406	399.745	74	77.9307
21.2919	405	400.061	82	76.3896
21.3123	387	399.485	80	77.7013
21.3327	411	394.316	69	77.4978
21.3531	389	391.45	73	77.0346
21.3735	379	389.459	94	75.9481
21.394	388	392.887	66	78.0779
21.4144	404	393.641	74	76.3074
21.4348	391	394.351	78	71.697
21.4552	406	394.558	75	67.6926
21.4756	388	390.061	55	68.2814
21.496	373	388.394	69	70.4632
21.5165	397	392.052	74	71.0866
21.5369	391	393.636	73	73.026
21.5573	408	397.727	88	76.2251
21.5777	403	401.597	62	71.0043
21.5981	394	401.03	70	69.8009
21.6185	395	400.515	70	70.0346
21.6389	406	398.169	61	70.5325
21.6594	399	393.242	86	75.0087
21.6798	389	393.697	77	75.9264
21.7002	391	390.887	75	74.5368
21.7206	378	391.537	73	76.4762
21.741	411	398.16	74	74.8701
21.7614	393	399.892	70	76.987
21.7819	413	400.775	91	77.9177
21.8023	405	403.429	77	80.6667
21.8227	381	397.411	77	78.6017
21.8431	404	398.113	77	78.0216
21.8635	405	396.186	82	75.4286
21.8839	388	399.476	65	78.0823
21.9044	408	405.004	85	76.1991
21.9248	404	405.268	78	77.7749
21.9452	408	403.225	79	75.5887
21.9656	408	404.074	68	79.1861
21.986	398	398.368	87	75.5498
22.0064	385	398.048	68	79.6797
22.0269	406	398.385	92	80.8701
22.0473	394	397.338	71	82.6797
22.0677	411	403.061	95	79.2208
22.0881	402	405.087	71	77.9134
22.1085	396	404.273	78	79.0303
22.1289	420	406.143	71	80.2987
22.1493	396	407.333	82	75.9177
22.1698	410	407.476	99	82.2165
22.1902	408	404.771	65	83.961
22.2106	409	400.675	79	86.0346
22.231	389	402.753	103	84.5238
22.2514	398	399.74	80	84.2857
22.2718	407	400.372	83	84.7489
22.2923	407	404.84	79	80.2208
22.3127	400	408.169	80	76.6017
22.3331	412	407.753	67	75.4848
22.3535	414	406.623	82	73.6407
22.3739	396	405.446	76	73.2468
22.3943	405	402.208	65	74.2771
22.4148	400	397.506	81	80.645
22.4352	394	394.29	81	81.8831
22.4556	389	394.009	89	84.8528
22.476	395	391.918	96	87.7013
22.4964	391	390.494	74	83.9177
22.5168	395	393.723	81	81.3074
22.5372	394	397.589	81	74.3853
22.5577	394	400.411	68	73.5368
22.5781	414	402.597	74	73.1472
22.5985	404	404.009	64	69.7013
22.6189	401	401.792	85	70.6017
22.6393	397	400.909	60	71.9827
22.6597	400	398.494	71	71.3896
22.6802	390	395.364	80	73.1818
22.7006	407	393.199	68	71.671
22.721	393	397.377	72	70.1472
22.7414	382	398.095	75	70.9351
22.7618	407	401.017	65	73.0303
22.7822	419	402.026	63	74.6147
22.8027	391	405.879	97	73.645
22.8231	406	400.68	73	72.2208
22.8435	400	395.766	62	73.7446
22.8639	392	393.048	69	72.342
22.8843	377	396.597	72	69.5498
22.9047	414	396.931	81	73.2381
22.9252	397	399.139	73	77.5541
22.9456	405	398.874	79	78.2857
22.966	399	401.541	78	84.4242
22.9864	394	400.719	90	86.8701
23.0068	396	406.143	86	86.6623
23.0272	421	406.688	103	86.8442
23.0476	411	405.087	71	83.8009
23.0681	402	400.359	72	79.5325
23.0885	386	392.048	89	79.7792
23.1089	381	385.853	71	74.9307
23.1293	385	390.87	82	78.4459
23.1497	391	391.636	84	79.1255
23.1701	409	395.996	63	80.0303
23.1906	407	396.203	91	81.1948
23.211	372	393.087	86	83.1082
23.2314	399	391.42	84	82.7879
23.2518	385	389.463	73	81.5541
23.2722	393	396.545	90	74.5455
23.2926	406	400.108	64	74.2208
23.3131	400	396.987	71	78.5022
23.3335	408	397.338	79	80.329
23.3539	373	393.39	92	79.8095
23.3743	394	387.45	91	83.2338
23.3947	393	389.762	67	81.9957
23.4151	388	391.584	77	76.7532
23.4355	392	400.879	78	72.3247
23.456	415	398.299	74	71.329
23.4764	397	402.372	65	76.0693
23.4968	409	404.641	77	73.987
23.5172	386	404.792	77	73.9264
23.5376	419	401.372	82	72.6494
23.558	398	399.974	61	73.0779
23.5785	399	395.576	73	70.5281
23.5989	388	393.537	66	70.3636
23.6193	387	389.944	78	70.0173
23.6397	393	393.035	70	71.645
23.6601	398	398.948	74	74.2208
23.6805	410	406.957	70	76.8442
23.701	406	409.147	77	75.9351
23.7214	420	409.216	91	76.7532
23.7418	407	406.043	71	77.7316
23.7622	394	406.887	72	80.645
23.7826	407	407.571	81	80.1255
23.803	406	408.498	89	82.0909
23.8234	426	407.896	89	89.1558
23.8439	403	410.082	81	89.7662
23.8643	407	409.792	95	86.355
23.8847	392	403.939	88	81.3074
23.9051	419	400.333	69	77.961
23.9255	402	401.468	70	71.8095
23.9459	381	397.671	70	69.7662
23.9664	409	397.571	72	68.0216
23.9868	394	393.818	62	69.5714
24.0072	389	396.147	85	70.7229
24.0276	405	397.506	58	71.8009
24.048	395	397.303	78	75.3983
24.0684	399	402	80	78.8485
24.0889	401	406.147	78	77.2381
24.1093	413	401.797	86	80.1558
24.1297	403	398.84	74	76.329
24.1501	399	399.165	70	75.9957
24.1705	376	395.528	79	77.5801
24.1909	399	392.532	76	77.2035
24.2114	413	397.022	87	82.0779
24.2318	385	400.563	85	85.6883
24.2522	404	406.104	79	87.2035
24.2726	413	400.394	95	86.2468
24.293	396	396.511	85	81.7446
24.3134	400	398.411	80	80.5498
24.3338	379	395.338	70	77.4675
24.3543	400	394.355	75	78.0563
24.3747	406	398.571	86	80.8355
24.3951	399	400.1	78	81.355
24.4155	400	404.225	97	84.1602
24.4359	406	402.42	73	82.3593
24.4563	399	404.022	73	77.1775
24.4768	408	402.697	85	73.7229
24.4972	402	401.926	67	71.6147
24.5176	406	405.251	66	75.2035
24.538	390	402.654	77	75.1602
24.5584	412	399.147	84	71.974
24.5788	412	400.303	75	77.381
24.5993	377	400.571	68	75.6104
24.6197	406	405.922	68	70.5801
24.6401	414	404.606	89	70.3377
24.6605	406	407.152	56	74.5281
24.6809	415	406.035	71	74.2641
24.7013	390	395.779	88	73.6364
24.7217	394	389.411	78	73.7489
24.7422	374	389.433	61	77.4069
24.7626	390	389.255	81	78.4286
24.783	401	395.273	83	78.0649
24.8034	407	399.299	77	79.2165
24.8238	394	400.199	89	79.3203
24.8442	402	397.74	70	75.6234
24.8647	395	395.048	70	76.3896
24.8851	385	396.714	77	80.1645
24.9055	406	400.13	84	79.5541
24.9259	402	401.87	90	81.9177
24.9463	412	405.225	84	81.7576
24.9667	401	404.255	66	79.5455
24.9872	403	400.987	78	76.1039
25.0076	402	405.433	78	71.9394
25.028	397	408.32	72	69.5974
25.0484	419	413.537	66	68.4329
25.0688	430	413.814	62	65.29
25.0892	409	417.589	66	66.5325
25.1097	410	413.333	71	73.2857
25.1301	402	404.952	78	77.0909
25.1505	417	399.056	87	83.5844
25.1709	381	400.238	91	84.7576
25.1913	400	400.32	73	84.5152
25.2117	403	400.771	93	82.1212
25.2321	411	401.918	71	79.1645
25.2526	402	405.602	81	78.9307
25.273	400	404.039	77	78.5801
25.2934	406	401.303	79	75.9567
25.3138	397	401.835	81	79.8701
25.3342	406	401.957	71	79.2424
25.3546	397	402.848	82	77.4719
25.3751	412	402.983	84	73.1558
25.3955	395	403.182	69	74.4978
25.4159	408	402.268	66	76.8398
25.4363	401	402.801	75	79.9221
25.4567	399	401.701	99	82.6407
25.4771	405	402.238	84	84.8528
25.4976	403	401.485	90	86.7013
25.518	403	405.346	74	85.3506
25.5384	401	407.139	79	80.5281
25.5588	413	406.805	93	84.2944
25.5792	414	406.9	82	82.1558
25.5996	401	408.113	78	83.4762
25.62	402	406.225	94	84.7662
25.6405	406	402.281	69	85.4242
25.6609	408	399.797	93	86.3636
25.6813	393	401.411	95	84.7749
25.7017	399	403.589	81	83.9567
25.7221	402	401.216	72	80.2554
25.7425	412	402.922	76	72.8615
25.763	406	404.74	79	67.1732
25.7834	388	399.381	52	67.7359
25.8038	410	399.108	74	70.9567
25.8242	392	396.225	67	73.6061
25.8446	388	397.991	87	76.9437
25.865	416	401.26	85	80.1429
25.8855	392	400.519	77	79.5714
25.9059	408	404.221	75	80.8701
25.9263	404	405.784	75	78.697
25.9467	401	400.597	90	81.9091
25.9671	404	401.476	84	85.4502
25.9875	400	396.909	84	88.5195
26.0079	386	394.697	94	87.5671
26.0284	401	394.048	85	85.0087
26.0488	393	400.853	87	87.1169
26.0692	402	406.091	78	87.8571
26.0896	414	411.446	90	86.7879
26.11	429	406.446	96	86.2684
26.1304	394	405.597	83	84.4156
26.1509	399	403.056	78	82.4545
26.1713	383	401.091	76	76.8701
26.1917	416	398.277	79	76.4589
26.2121	407	399.87	78	83.5887
26.2325	400	398.84	80	84.71
26.2529	386	400.429	98	86.1558
26.2734	394	395.294	95	84.5801
26.2938	406	397.108	64	82.29
26.3142	407	403.234	84	77.3203
26.3346	397	408.325	74	78.6017
26.355	414	412.589	80	81.1212
26.3754	422	415.424	83	85.1515
26.3959	412	417.281	106	87.8312
26.4163	424	416.411	74	87.8139
26.4367	411	411.173	86	88.6926
26.4571	404	407.645	99	89.9264
26.4775	402	408.229	75	88.684
26.4979	408	406.87	103	91.303
26.5183	412	407.004	91	87.2814
26.5388	414	408.913	80	83.4416
26.5592	402	405.45	80	85.8355
26.5796	401	406.732	81	83.4675
26.6	413	407.45	88	85.5584
26.6204	400	412.1	98	89.5844
26.6408	434	420.143	86	91.0476
26.6613	416	424.727	87	90.2944
26.6817	432	422.961	95	89.9134
26.7021	428	426.874	86	87.0996
26.7225	416	422.082	87	90.671
26.7429	413	423.152	94	90.7706
26.7633	439	416.58	84	90.6623
26.7838	409	420.446	103	89.0433
26.8042	422	424.234	83	89.2381
26.8246	412	425.935	88	89.5411
26.845	449	421.909	82	92.1688
26.8654	419	424.71	104	92.5584
26.8858	418	420.883	96	95.2468
26.9062	408	419.286	97	96.8831
26.9267	423	410.779	92	94.6234
26.9471	412	413.952	89	91.3723
26.9675	418	414.333	97	91.3983
26.9879	406	420.455	80	89.0823
27.0083	432	424.307	95	82.9481
27.0287	426	429.299	83	82.4199
27.0492	446	433.403	73	83
27.0696	429	435.307	71	82.2511
27.09	428	433.84	104	80.5152
27.1104	435	427.628	84	84.7056
27.1308	424	425.095	70	85.1732
27.1512	428	424.052	90	85.684
27.1717	405	423.182	91	83.1082
27.1921	442	424.584	77	86.9654
27.2125	416	426.203	95	87.684
27.2329	432	425.017	85	85.368
27.2533	430	423.939	86	85.4026
27.2737	414	419.736	83	89.1299
27.2942	416	425.896	93	91.9177
27.3146	423	421.978	95	98
27.335	437	425.827	107	99.8139
27.3554	436	432.173	105	101.004
27.3758	409	432.199	98	100.974
27.3962	446	425.905	90	98.0433
27.4166	428	420.97	101	94.7316
27.4371	409	420.97	101	95.1861
27.4575	408	421.16	90	103.671
27.4779	430	418.983	105	108.537
27.4983	428	421.926	115	107.238
27.5187	417	420.931	127	106.537
27.5391	427	420.944	90	104.173
27.5596	407	413.948	89	101.952
27.58	406	412.199	100	94.303
27.6004	428	412.658	98	93.4026
27.6208	401	414.476	107	98.0519
27.6412	424	420.861	78	101.056
27.6616	424	423.883	112	97.5974
27.6821	432	428.719	98	95.0433
27.7025	432	434.251	103	97.632
27.7229	432	434.515	81	103.225
27.7433	444	433.823	103	99.8701
27.7637	424	432.494	120	102.247
27.7841	435	433.108	100	102.082
27.8045	425	431.013	90	98.5411
27.825	434	428.004	98	92.5325
27.8454	431	423.567	88	90.8355
27.8658	415	420.407	81	91.5411
27.8862	416	419.143	106	94.3896
27.9066	407	417.156	99	94.4372
27.927	434	418.177	85	93.8571
27.9475	419	420.844	102	93.9091
27.9679	422	425.714	87	93.2554
27.9883	424	427.052	89	97.2294
28.0087	428	427.052	107	99.4026
28.0291	440	430.342	106	97.4935
28.0495	420	432.606	97	97.6623
28.07	437	428.905	88	97.0346
28.0904	427	428.043	92	94.0043
28.1108	429	425.359	96	94.2511
28.1312	411	426.017	103	95.355
28.1516	437	423.1	92	94.5887
28.172	418	421.216	94	94.7922
28.1924	423	420.658	90	93.5368
28.2129	418	421.723	91	91.645
28.2333	414	418.251	104	94.8615
28.2537	427	418.126	91	98.1558
28.2741	421	421.1	97	103.926
28.2945	418	426.662	113	106.749
28.3149	423	428.342	110	106.195
28.3354	446	429.723	111	104.316
28.3558	431	431.1	96	103.437
28.3762	418	429.095	93	97.9567
28.3966	430	420.16	94	96.9437
28.417	415	412.935	113	100.061
28.4374	409	414.359	89	102.39
28.4579	404	418.81	108	100.407
28.4783	432	423.978	107	97.9957
28.4987	437	427.342	85	94.7576
28.5191	437	434.061	88	93.5325
28.5395	433	437.108	99	92.342
28.5599	419	435.139	95	95.7532
28.5804	453	435.931	92	97.961
28.6008	433	437.13	111	100.203
28.6212	435	431.996	99	98.8961
28.6416	434	431.584	90	102.429
28.662	424	425.944	112	103.753
28.6824	410	427.58	97	101.216
28.7028	448	428.563	115	103.883
28.7233	428	431.706	98	104.784
28.7437	437	440.459	99	106.9
28.7641	440	441.827	113	107.753
28.7845	446	442.377	110	110.294
28.8049	454	444.463	121	111.671
28.8253	427	442.658	96	108.745
28.8458	458	445.294	120	105.143
28.8662	433	445.623	90	103.524
28.8866	451	448.437	102	102.939
28.907	465	454.273	109	103.511
28.9274	448	459.593	106	103.792
28.9478	464	461.407	107	107.766
28.9683	466	461.19	100	108.952
28.9887	476	467.996	119	106.762
29.0091	443	473.944	106	111.506
29.0295	489	473.922	117	116.134
29.0499	493	473.576	106	117.502
29.0703	459	468.645	138	119.727
29.0907	461	468.147	118	122.139
29.1112	458	454.615	112	122.004
29.1316	449	454.152	131	118.385
29.152	465	458.576	111	115.238
29.1724	446	458.048	117	118.991
29.1928	479	458.996	107	117.978
29.2132	456	468.524	133	118.489
29.2337	456	464.082	118	115.645
29.2541	471	462.203	106	111.706
29.2745	482	455.801	117	107.147
29.2949	417	453.082	84	103.619
29.3153	455	447.771	113	105.835
29.3357	449	443.589	106	108.212
29.3562	440	441.411	120	108.446
29.3766	447	447.671	107	111.675
29.397	448	442.952	106	108.753
29.4174	437	445.494	104	105.286
29.4378	449	447.771	107	103.58
29.4582	446	445.355	106	104.623
29.4787	452	443.615	94	103.052
29.4991	438	439.532	114	103.775
29.5195	428	434.277	100	103.654
29.5399	433	430.926	99	104.186
29.5603	424	429.615	110	101.216
29.5807	436	431.255	99	99.7186
29.6011	431	430.242	97	99.3853
29.6216	433	428.766	89	98.5584
29.642	424	425.996	112	97.6061
29.6624	418	423.905	90	97.9221
29.6828	427	425.229	101	96.3636
29.7032	419	423.026	96	96.7229
29.7236	433	419.143	89	91.9004
29.7441	422	419.333	92	93.1688
29.7645	405	423.398	99	92.0606
29.7849	415	424.896	84	92.4545
29.8053	445	425.684	98	92.1429
29.8257	440	424.554	94	93.5022
29.8461	409	424.398	91	95.7186
29.8666	421	423.446	95	98.4156
29.887	407	416.126	108	99.1169
29.9074	434	425.853	100	100.814
29.9278	438	432.987	95	100.26
29.9482	420	435.991	101	95.7922
29.9686	466	436.026	92	91.3983
29.989	413	431.286	86	88.974
30.0095	432	431.117	82	84.5065
30.0299	420	429.779	88	81.8225
30.0503	433	421.515	80	81.5541
30.0707	432	424.996	78	85.9394
30.0911	413	420.108	92	88.4545
30.1115	412	418.169	90	89.6797
30.132	424	417.935	103	90.9524
30.1524	417	423.983	84	96.4545
30.1728	427	427.589	90	90.7532
30.1932	440	426.052	94	93.6926
30.2136	434	431.333	109	93.5498
30.234	411	433.537	69	96.2771
30.2545	429	430.091	120	97.4199
30.2749	458	426.424	88	97.7489
30.2953	412	426.03	98	98.9481
30.3157	415	426.16	103	100.455
30.3361	423	419.684	95	91.5584
30.3565	424	415.095	94	89.4026
30.3769	421	424.944	77	84.1602
30.3974	419	429.476	81	86.4675
30.4178	432	430.19	84	87.0649
30.4382	449	430.58	98	90.5411
30.4586	428	433.567	109	96.4502
30.479	420	432.082	80	97.9524
30.4994	430	427.974	105	101.45
30.5199	438	427.494	102	99.9394
30.5403	419	428.424	99	99.9437
30.5607	429	428.719	110	101.515
30.5811	433	422.961	88	98.3463
30.6015	413	420.472	98	94.4935
30.6219	424	420.688	92	92.368
30.6424	410	420.502	96	91.5325
30.6628	430	420.892	82	92.7186
30.6832	425	426.935	100	94.1775
30.7036	433	430.563	98	93.987
30.724	427	436.848	92	99.3117
30.7444	444	436.134	106	99.1818
30.7649	437	434.074	91	97.9913
30.7853	435	428.251	117	101.472
30.8057	417	425.61	82	106.68
30.8261	415	423.29	116	107.368
30.8465	421	419.377	117	107.952
30.8669	435	421.727	111	104.251
30.8873	428	430.745	95	108.922
30.9078	413	434.619	98	100.887
30.9282	453	436.498	106	103.052
30.9486	449	435.173	116	107.485
30.969	427	440.268	93	110.281
30.9894	437	443.225	128	107.857
31.0098	436	436.779	106	108.03
31.0303	457	440.225	98	110.009
31.0507	438	448.97	105	111.316
31.0711	435	447.597	125	108.632
31.0915	462	442.675	113	109.779
31.1119	452	441.29	99	109.468
31.1323	419	442.597	109	107.113
31.1528	434	439.775	98	101.74
31.1732	459	438.152	108	100.446
31.1936	436	442.606	103	99.961
31.214	440	448.623	92	101.853
31.2344	455	446.346	101	104.524
31.2548	445	442.827	109	103.983
31.2752	443	441.615	120	107.758
31.2957	437	442.965	102	111.195
31.3161	440	444.835	107	116.978
31.3365	442	446.545	123	116.861
31.3569	469	449.368	121	116.1
31.3773	449	451.693	134	124.26
31.3977	438	450.831	101	122.545
31.4182	455	449.281	123	118.684
31.4386	448	445.684	140	121.13
31.459	446	448.978	100	120.169
31.4794	451	450.567	123	122.139
31.4998	448	449.472	134	118.303
31.5202	453	446.342	108	118.771
31.5407	448	448.481	118	123.316
31.5611	447	452.351	124	121.139
31.5815	441	454.874	127	118.342
31.6019	478	459	115	116.935
31.6223	464	462.234	115	112.844
31.6427	452	458.221	103	111.385
31.6632	463	455.134	109	114.961
31.6836	445	450.723	124	117.866
31.704	436	450.463	128	122.459
31.7244	465	451.662	130	125.684
31.7448	460	452.727	113	126.394
31.7652	445	456.857	131	125.139
31.7856	458	456.095	119	120.714
31.8061	457	450.883	125	115.346
31.8265	451	450.736	114	116.736
31.8469	444	450.143	99	110.537
31.8673	451	450.442	111	110.528
31.8877	455	454.359	128	111.511
31.9081	454	461.628	99	116.329
31.9286	472	462.212	125	121.394
31.949	466	461.797	123	118.32
31.9694	463	458.615	122	118.169
31.9898	438	457.974	117	118.688
32.0102	461	451.39	104	115.273
32.0306	450	450.212	124	112.074
32.0511	461	448.55	106	112.169
32.0715	438	455.636	118	112.567
32.0919	460	461.19	103	110.654
32.1123	459	465.961	119	110.113
32.1327	490	465.468	106	110.944
32.1531	471	465.593	105	109.84
32.1735	445	460.61	124	113.268
32.194	449	459.489	104	114.753
32.2144	459	457.554	117	114.641
32.2348	467	457.242	121	113.255
32.2552	469	459.221	111	106.775
32.2756	454	457.814	95	107.195
32.296	436	455.407	110	108.671
32.3165	462	451.84	101	110.134
32.3369	459	453.939	127	114.965
32.3573	455	455.177	127	118.152
32.3777	450	456.043	108	119.827
32.3981	463	453.463	119	119.584
32.4185	442	455.446	115	114.879
32.439	458	453.385	125	115.004
32.4594	459	451.645	108	118.316
32.4798	452	449.013	116	116.922
32.5002	434	449.273	123	120.545
32.5206	450	442.714	123	118.628
32.541	447	440.9	117	122.403
32.5614	443	447.277	130	121.576
32.5819	438	452.524	107	123.636
32.6023	462	454.545	133	121.208
32.6227	472	454.524	118	116.623
32.6431	446	453.771	124	114.32
32.6635	450	453.437	95	116.247
32.6839	437	444.567	109	110.948
32.7044	450	442.636	127	110.732
32.7248	451	446.961	114	110.022
32.7452	430	442.61	100	113.628
32.7656	457	443.723	111	111.022
32.786	443	440.506	113	111.147
32.8064	423	441.177	117	110.952
32.8269	456	444.81	111	114.255
32.8473	438	442.42	117	112.887
32.8677	450	442.727	100	113.848
32.8881	445	442.268	127	115.398
32.9085	432	437.961	111	115.727
32.9289	432	438.87	121	115.641
32.9494	441	436.602	114	115.065
32.9698	444	437.398	105	108.048
32.9902	438	441.329	111	105.97
33.0106	436	438.697	101	106.771
33.031	442	440.684	100	105.532
33.0514	446	444.554	111	104.195
33.0718	432	443.29	117	104.524
33.0923	465	445.61	86	102.407
33.1127	443	446.251	102	103.121
33.1331	427	445.515	108	99.6883
33.1535	461	445.234	89	96.2857
33.1739	442	441.701	110	95.2641
33.1943	438	443.199	81	88.7922
33.2148	442	441.524	83	88.381
33.2352	441	438.039	87	89.9048
33.2556	433	436.593	93	90.0823
33.276	434	432.632	106	96.2424
33.2964	440	431.532	92	101.645
33.3168	417	431.082	101	100.645
33.3373	430	431.584	103	100.567
33.3577	442	428.13	107	99.4502
33.3781	427	430.113	83	96.8658
33.3985	426	430.035	104	93.1991
33.4189	420	425.156	90	91.0649
33.4393	441	422.563	81	89.5195
33.4597	411	427.991	98	93.1255
33.4802	428	433.156	94	93.4762
33.5006	439	433.299	94	96.303
33.521	449	434.372	105	99.7576
33.5414	433	440.048	99	101.481
33.5618	419	434.117	97	104.022
33.5822	443	425.727	111	104.208
33.6027	427	420.723	107	103.407
33.6231	405	419.519	98	100.584
33.6435	416	423.216	96	98.7229
33.6639	431	424.662	96	91.1558
33.6843	430	429.675	84	88.7835
33.7047	447	435.978	97	92.1472
33.7252	429	434.182	79	95.3463
33.7456	425	432.645	105	93.5801
33.766	435	427.805	109	96.039
33.7864	421	424.333	90	95.3377
33.8068	430	424.221	79	99.7056
33.8272	411	420.593	109	95.8528
33.8477	429	418.844	98	96.1558
33.8681	417	424.16	106	96.2338
33.8885	418	424.58	83	96.5758
33.9089	437	430.515	94	90.7446
33.9293	439	428.667	85	91.342
33.9497	417	426.537	101	88
33.9701	434	424.173	86	93.3723
33.9906	409	422.675	96	95.1948
34.011	418	423.429	86	97.2727
34.0314	436	424.632	115	97.8788
34.0518	433	425.424	95	97.4372
34.0722	419	428.481	92	94.632
34.0926	418	423.16	94	91.5931
34.1131	431	415.532	80	88.039
34.1335	414	417.887	93	89.4329
34.1539	408	423.489	89	91.3636
34.1743	423	426.987	98	89.7576
34.1947	450	428.515	87	90.2641
34.2151	432	430.961	93	89.2251
34.2356	424	430.762	79	92.9481
34.256	421	424.229	98	94.9221
34.2764	420	421.251	102	96.1861
34.2968	426	423.874	105	94.4589
34.3172	420	424.818	88	96.0693
34.3376	437	425.39	83	90.8528
34.358	421	426.792	91	90.9351
34.3785	419	421.303	101	91.8355
34.3989	424	420.113	86	93.7922
34.4193	422	418.294	104	95.9134
34.4397	402	417.935	89	93.0649
34.4601	433	419.264	89	92.684
34.4805	421	421.468	98	92.0173
34.501	415	423.299	83	88.7316
34.5214	435	429.476	96	87.71
34.5418	429	426.827	79	83.9177
34.5622	425	430.398	85	82.3463
34.5826	441	432.775	80	86.1212
34.603	420	432.814	85	89.6926
34.6235	439	430.922	100	92.7879
34.6439	433	429.758	102	94.658
34.6643	427	425.143	96	98.0043
34.6847	411	422.26	83	93.7879
34.7051	427	419.675	101	93.381
34.7255	413	417.364	97	95.329
34.7459	416	415.333	82	97.1905
34.7664	427	415.918	114	96.4416
34.7868	402	413.913	94	91.8528
34.8072	413	414.935	85	90.4589
34.8276	422	416.117	82	90.3723
34.848	417	416.935	89	86.6623
34.8684	419	421.056	93	89.8918
34.8889	426	423.277	93	89.9784
34.9093	420	425.281	87	85.4113
34.9297	427	428.195	84	80.7186
34.9501	435	426.19	73	81.6407
34.9705	424	423.671	74	85.3117
34.9909	420	421.169	95	87.9697
35.0114	409	416.584	106	88.645
35.0318	420	416.203	91	95.2727
35.0522	416	418.468	80	93.9048
35.0726	419	418.463	89	90.7013
35.093	429	420.9	111	90.1255
35.1134	415	420.087	78	94.026
35.1339	412	418.459	99	99.4589
35.1543	425	415.225	99	99.342
35.1747	412	412.307	103	98.3203
35.1951	407	412.004	105	97.2208
35.2155	411	409.463	86	92.3853
35.2359	413	412.593	87	86.1688
35.2563	413	416.961	75	85.3636
35.2768	419	423.143	95	85.0043
35.2972	442	427.944	80	90.1082
35.3176	419	427.649	105	91.9091
35.338	436	429.563	85	90.4848
35.3584	424	426.017	96	87.619
35.3788	413	422.026	81	91.3247
35.3993	434	423.394	80	88.0736
35.4197	411	416.948	101	91.1732
35.4401	422	416.84	102	88.9654
35.4605	416	416.022	79	94.0866
35.4809	401	410.459	96	97.3074
35.5013	423	414.762	89	95.8485
35.5218	411	411.104	115	95.9827
35.5422	408	414.346	98	99.7792
35.5626	428	417.385	87	96.5714
35.583	400	416.55	92	94.2597
35.6034	431	415.264	100	88.5584
35.6238	413	412.29	85	90.6104
35.6442	409	409.991	90	93.316
35.6647	399	412.19	90	93.0433
35.6851	415	412.55	101	93.2987
35.7055	423	415.662	96	92.9394
35.7259	419	417.788	88	92.3247
35.7463	425	420.879	90	90.5628
35.7667	407	418.511	83	87.9957
35.7872	422	421.589	98	90.6797
35.8076	427	422.762	87	90.013
35.828	420	423.524	92	91.5411
35.8484	436	422.948	98	92.9481
35.8688	409	417.779	81	94.2294
35.8892	417	416.494	105	96.329
35.9097	408	417.255	95	96.0952
35.9301	418	414.749	100	92.5801
35.9505	426	416.913	87	92.3377
35.9709	414	409.087	88	90.0736
35.9913	401	408.364	81	89.9004
36.0117	404	407.069	99	88.2381
36.0322	391	405.831	94	87.013
36.0526	432	408.229	79	85.0563
36.073	414	414.835	80	83.2165
36.0934	407	416.944	79	82.8139
36.1138	419	423.403	88	85.7706
36.1342	432	419.71	89	87.3983
36.1546	418	427.58	98	91.6407
36.1751	439	426.9	84	88.1732
36.1955	412	425.831	81	83.4329
36.2159	439	422.913	98	85.8009
36.2363	404	422.866	64	86.6797
36.2567	431	418.143	96	95.0087
36.2771	414	418.541	114	96.2294
36.2976	418	413.095	91	97.3723
36.318	408	414.675	106	97.1515
36.3384	414	410.229	74	88.1602
36.3588	407	410.104	92	81.0693
36.3792	415	408.853	72	83.6061
36.3996	409	412.965	84	83.303
36.4201	411	417.056	86	85.7965
36.4405	420	417.766	99	82.7879
36.4609	433	422.623	78	85.1558
36.4813	423	427.753	76	86.0346
36.5017	413	426.528	85	88.5498
36.5221	445	424.779	99	89.2944
36.5425	420	421.234	100	95.1991
36.563	410	422.727	94	96.4459
36.5834	427	425.268	88	96.2468
36.6038	420	423.753	99	93.7446
36.6242	434	425.078	90	88.7359
36.6446	428	418.468	95	90.1126
36.665	411	413.429	82	88.0823
36.6855	398	411.26	78	87.8139
36.7059	399	410.095	106	92.2251
36.7263	432	412.563	82	90.342
36.7467	419	420.294	103	93.2424
36.7671	423	424.45	95	95.0823
36.7875	419	423.333	75	90.1861
36.808	429	419.299	105	93.1688
36.8284	412	419.61	95	91.5325
36.8488	416	418.641	82	95.026
36.8692	421	415.19	104	94.9524
36.8896	416	412.827	92	91.355
36.91	415	417.719	95	91.9437
36.9305	408	420.957	81	93.1039
36.9509	430	425.13	97	89.5584
36.9713	440	430.498	91	90.3766
36.9917	429	430.71	94	91.9913
37.0121	429	425.55	87	94.2771
37.0325	422	420.753	96	93.8225
37.0529	406	418.835	100	97.1732
37.0734	412	419.195	94	97.4762
37.0938	437	413.706	97	93.5455
37.1142	421	421.619	96	87.619
37.1346	413	427.775	78	84.4199
37.155	412	428.16	71	82.671
37.1754	467	431.485	87	82.5498
37.1959	421	433.779	91	84.4329
37.2163	425	428.39	85	86.381
37.2367	437	420.853	89	85.0736
37.2571	399	411.411	82	83.2857
37.2775	402	419.104	77	85.5455
37.2979	426	417.442	86	88.2944
37.3184	429	418.597	100	92.5887
37.3388	433	421.035	99	95.7316
37.3592	400	420.152	90	92.2597
37.3796	420	415.658	96	89.5281
37.4	408	415.779	78	84.6407
37.4204	429	417.9	73	84.6364
37.4408	418	424.035	99	86.4459
37.4613	425	419.121	83	86.6667
37.4817	418	415.926	95	87.9481
37.5021	414	410.45	86	89.697
37.5225	396	411.013	81	85.0216
37.5429	415	418.026	84	84.1558
37.5633	423	420.61	95	84.7619
37.5838	433	422.545	74	86.0606
37.6042	439	422.42	88	88.9091
37.6246	393	416.827	99	88.5801
37.645	413	414	83	88.1169
37.6654	411	412.364	95	91.7403
37.6858	418	411.329	83	90.1948
37.7063	423	416.658	92	91.329
37.7267	413	416.913	96	90.8528
37.7471	406	417.935	88	87.2857
37.7675	422	413.81	91	84.2857
37.7879	423	412.805	71	82.316
37.8083	409	414.485	84	85.7143
37.8287	402	416.939	87	93.987
37.8492	424	414.017	108	98.9784
37.8696	420	414.835	113	105.247
37.89	420	418.541	107	104.173
37.9104	406	417.957	90	101.247
37.9308	421	413.866	100	98.4935
37.9512	418	414.307	93	96.6494
37.9717	407	412.745	99	95.5238
37.9921	414	412.407	105	96.1688
38.0125	417	413.251	88	92.6623
38.0329	407	416.303	89	97.7576
38.0533	421	423.19	98	98.2554
38.0737	433	419.939	98	98.8788
38.0942	421	421.831	120	99.0606
38.1146	426	421.229	83	94.026
38.135	397	419.338	88	90.7922
38.1554	438	422.991	80	85.7792
38.1758	417	426.749	83	82.0909
38.1962	436	426.182	96	84.0779
38.2167	439	431.009	76	82.2944
38.2371	412	421.169	86	86.3983
38.2575	415	421.84	80	87.5195
38.2779	432	419.632	91	87.6623
38.2983	401	418.896	105	92.5584
38.3187	440	425.16	85	93.5628
38.3391	423	424.784	91	95.8615
38.3596	417	420.325	100	95.4805
38.38	431	421.688	95	94.6104
38.4004	407	415.078	99	97.7706
38.4208	409	414.706	95	96.3506
38.4412	425	417.606	93	93.2121
38.4616	412	414.329	97	93.6277
38.4821	418	417.727	90	96.4242
38.5025	426	416.186	93	97.3247
38.5229	398	413.074	106	96.987
38.5433	424	414.632	104	95.6797
38.5637	411	415.502	84	95.303
38.5841	418	418.528	91	93.1558
38.6046	428	430.338	93	91.0433
38.625	430	431.303	95	92.9134
38.6454	436	430.576	94	93.8398
38.6658	444	425.81	96	97.8485
38.6862	403	419.654	96	95.5411
38.7066	405	416.827	89	92.1212
38.727	417	410.55	110	92.1515
38.7475	417	407.883	68	89.2771
38.7679	420	416.71	89	88.5498
38.7883	401	421.372	98	84.6494
38.8087	425	422.035	78	84.1948
38.8291	442	425.407	88	86.9913
38.8495	425	424.935	74	81.7489
38.87	416	427.013	97	82.3203
38.8904	427	421.342	74	85.3896
38.9108	413	423.29	84	87.2338
38.9312	431	423.117	99	89.5931
38.9516	420	419.242	87	90.329
38.972	436	419.775	94	91.5238
38.9925	395	421.723	87	89.5974
39.0129	417	423.411	93	88.3333
39.0333	445	421.195	79	88.7662
39.0537	423	423.749	96	90.5108
39.0741	427	429.316	94	93.4069
39.0945	403	425.242	91	96.697
39.115	443	418.074	104	96.2035
39.1354	415	415.745	94	93.8312
39.1558	410	411.784	95	93.0519
39.1762	401	411.251	77	90.0476
39.1966	408	406.589	97	84.5844
39.217	413	411.16	87	87.6277
39.2374	418	412.723	81	89.3593
39.2579	415	416.706	88	91.5022
39.2783	415	415.9	108	91.8095
39.2987	412	415.827	86	93.368
39.3191	424	417.459	89	89.71
39.3395	410	416.71	95	89.5195
39.3599	422	416.424	81	88.5758
39.3804	420	417.706	82	92.0216
39.4008	406	416.528	112	92.6407
39.4212	421	415.359	90	92.7273
39.4416	421	413.939	91	94.9134
39.462	409	416	92	95.3593
39.4824	409	415.416	93	91.4675
39.5029	424	414.035	99	97.6061
39.5233	418	415.745	100	99.4719
39.5437	406	418.346	93	101.212
39.5641	425	418.567	111	95.8052
39.5845	420	417.39	89	91.3506
39.6049	416	416.229	89	89.5541
39.6253	415	415.909	69	86.2165
39.6458	413	412.468	96	83.0649
39.6662	406	411.922	92	84.8745
39.6866	417	409.814	79	88.4978
39.707	412	412.39	91	93.7532
39.7274	411	415.156	91	91.9784
39.7478	411	417.861	103	91.3506
39.7683	432	415.558	92	90.8874
39.7887	416	419.147	80	87.8312
39.8091	416	423.926	79	83.7576
39.8295	413	422.983	86	78.6017
39.8499	438	416.424	84	81.8182
39.8703	423	417.16	75	84.645
39.8908	398	415.394	82	81.7532
39.9112	404	412.329	97	80.4242
39.9316	426	412.71	75	82.2035
39.952	412	413.688	69	83.9394
39.9724	414	414.723	93	83.5628
39.9928	424	412.394	91	84.3896
40.0132	390	406.333	85	90.303
40.0337	407	403.567	88	91.3983
40.0541	409	403.169	92	86.7619
40.0745	396	401.065	91	87.1126
40.0949	404	405.58	81	87.671
40.1153	415	407.416	82	86.8961
40.1357	399	410.935	95	86.2251
40.1562	420	413.052	87	88.2727
40.1766	421	414.749	87	89.8009
40.197	411	416.299	89	89.9524
40.2174	409	417.472	93	86.3766
40.2378	425	412.45	84	88.4069
40.2582	414	412.165	88	87.5974
40.2787	406	415.273	81	87.1472
40.2991	409	415.494	98	86.1775
40.3195	424	414.234	81	88.9307
40.3399	421	413.9	89	87.8658
40.3603	408	414.216	86	87.0952
40.3807	410	412.039	93	85.0823
40.4012	405	409.554	77	84.619
40.4216	417	410.589	85	85.6147
40.442	411	410.671	86	83.1126
40.4624	414	413.078	81	84.3377
40.4828	413	418.009	95	85.5714
40.5032	410	417.515	71	85.7706
40.5236	432	417.139	97	83.1082
40.5441	422	416.905	78	83.4416
40.5645	401	412.056	88	86.4935
40.5849	409	409.671	76	89.1818
40.6053	414	409.017	100	87.0779
40.6257	400	413.528	99	90.3766
40.6461	429	422.247	76	89.8052
40.6666	429	421.68	89	90.645
40.687	421	420.394	92	85.2944
40.7074	425	420.714	85	82.9091
40.7278	398	415.58	85	83.2554
40.7482	417	412.965	74	82.684
40.7686	421	412.169	82	85.0043
40.7891	410	410.329	91	89.3247
40.8095	406	409.913	99	90.7273
40.8299	408	406.636	93	92.2597
40.8503	403	404.511	88	90.5238
40.8707	406	409.437	79	83.9264
40.8911	416	412.848	86	79.6494
40.9115	410	413.9	81	80.8874
40.932	428	416.576	70	81.5671
40.9524	408	411.775	91	84.1169
40.9728	407	410.186	94	87.3463
40.9932	413	410.182	83	91.7532
41.0136	395	411.753	96	95.9697
41.034	427	408.866	99	94.0303
41.0545	413	409.706	93	92.1126
41.0749	412	408.671	93	92.5108
41.0953	382	409.39	82	85.4502
41.1157	430	411.221	83	84.0303
41.1361	409	416.433	89	84.0693
41.1565	421	416.229	72	85.4719
41.177	432	420.035	99	84.5541
41.1974	402	409.931	84	83.8139
41.2178	398	408.489	85	85.4286
41.2382	420	408.494	74	89.7056
41.2586	393	407.706	95	85.3506
41.279	421	410.779	98	89.9048
41.2995	423	410.727	90	92.4545
41.3199	398	411.636	76	90.3723
41.3403	408	414.788	103	84.316
41.3607	417	412.684	82	81.4632
41.3811	424	412.472	70	84.6061
41.4015	408	414.004	86	88.8355
41.4219	412	411.58	93	87.5195
41.4424	404	410.667	104	91.9784
41.4628	410	409.589	92	94.3766
41.4832	414	408.853	83	94.8961
41.5036	413	404.312	95	93.71
41.524	399	403.857	98	94.5238
41.5444	396	405.766	103	97.1169
41.5649	404	412.208	90	98.4848
41.5853	427	415.727	100	93.6883
41.6057	432	423.887	90	91.4242
41.6261	428	426.242	90	90.5671
41.6465	407	423.121	81	86.5238
41.6669	431	416.688	96	87.0216
41.6874	408	413.351	88	90.2684
41.7078	410	413.299	76	92.7186
41.7282	412	411.303	112	91.5584
41.7486	415	411.19	90	86.9394
41.769	413	413.472	85	86.7532
41.7894	404	414	74	89.3203
41.8098	429	411.874	88	90.8485
41.8303	403	411.203	103	96.1602
41.8507	414	411.97	109	97.29
41.8711	406	415.753	100	95.3939
41.8915	421	415.576	78	91.7359
41.9119	422	420.238	80	83.2511
41.9323	428	421.186	84	80.0433
41.9528	414	421.377	93	85.3723
41.9732	420	421.338	74	93.1515
41.9936	422	419.498	103	95.8831
42.014	419	424.403	109	94.7706
42.0344	430	423.403	93	93.3853
42.0548	415	418.974	83	91.1342
42.0753	436	416.043	82	88.0043
42.0957	389	413.913	92	92.2035
42.1161	414	413.061	89	90.4675
42.1365	422	418.134	108	88.8009
42.1569	422	420.835	92	86.7489
42.1773	429	428.913	53	85.0779
42.1977	431	424.32	90	83.5758
42.2182	418	418.749	93	82.4113
42.2386	416	416.866	92	87.4069
42.259	405	415.645	83	92.1602
42.2794	415	418.45	89	86.329
42.2998	431	415.71	88	85.6277
42.3202	422	418.498	84	87.2424
42.3407	419	421.996	84	88.5065
42.3611	396	421.532	95	88.9091
42.3815	444	421.524	92	89.5584
42.4019	424	421.455	85	88.8268
42.4223	418	418.584	90	86.5931
42.4427	417	417.857	85	86.3896
42.4632	402	409.506	84	92.2078
42.4836	407	407.589	92	91.4762
42.504	420	410.558	105	92.6797
42.5244	407	413.113	101	94.4286
42.5448	410	417.485	71	95.0519
42.5652	432	417.71	106	97.0563
42.5857	413	416.602	97	95.9264
42.6061	418	418.528	101	97.6364
42.6265	412	416.831	106	100.649
42.6469	415	413.45	86	97.71
42.6673	418	412.623	98	98.7749
42.6877	410	410.866	100	95.8139
42.7081	409	413.359	100	92.4329
42.7286	406	411.377	90	91.9827
42.749	418	409.303	80	88.7792
42.7694	419	411.303	86	85.4719
42.7898	397	411.532	92	88.1212
42.8102	410	410.303	90	88.8225
42.8306	419	406.935	86	91.1558
42.8511	406	410.342	102	90.5844
42.8715	407	415.606	78	91.1645
42.8919	413	412.939	98	93.7403
42.9123	429	411.554	91	92.3766
42.9327	411	418.004	97	88.5541
42.9531	403	417.004	92	90.6104
42.9736	423	418.805	77	89.1169
42.994	435	417.494	90	92.2035
43.0144	404	421.455	104	98.7403
43.0348	432	421.615	102	102.771
43.0552	411	420.13	108	104.316
43.0756	426	422.377	110	97.5628
43.096	419	421.9	81	95.1212
43.1165	429	418.009	86	92.1948
43.1369	421	421.455	85	86.9004
43.1573	399	420.381	107	86.4502
43.1777	430	416.831	79	88.7662
43.1981	428	413.121	80	88.5887
43.2185	411	420.437	95	87.4675
43.239	404	425.571	87	88.0996
43.2594	431	422.147	95	95.9048
43.2798	451	423.511	92	97.8658
43.3002	414	429.212	105	94.6883
43.3206	415	430.485	99	92.6753
43.341	430	424.294	84	93.342
43.3615	435	419.437	81	93.2857
43.3819	416	418.792	94	86.4156
43.4023	407	415.195	105	86
43.4227	409	411.004	78	87.9177
43.4431	408	407.022	68	86.29
43.4635	420	415.169	99	86.2035
43.484	415	419.16	91	88.7013
43.5044	413	420.437	86	90.2424
43.5248	445	422.81	100	91.9957
43.5452	408	421.909	86	87.013
43.5656	419	420.576	72	85.5368
43.586	427	422.732	99	85.2035
43.6064	416	421.87	78	83.5671
43.6269	421	423.208	84	83.8182
43.6473	438	419.368	90	86.8312
43.6677	412	419.355	83	85.9134
43.6881	402	417.346	84	90.4242
43.7085	421	414.312	102	91.4589
43.7289	425	411.983	90	92.974
43.7494	402	412.97	94	95.039
43.7698	416	413.887	92	94.5152
43.7902	412	411.649	94	88.7792
43.8106	409	415.087	89	87.4069
43.831	425	418.723	83	83.684
43.8514	420	422.606	74	83.316
43.8719	429	423.247	89	83.7792
43.8923	417	424.883	84	84.6537
43.9127	435	424.658	95	88.4416
43.9331	410	422.827	89	94.2251
43.9535	433	425.048	90	98.3377
43.9739	424	423.87	107	101.247
43.9943	416	422.727	109	102.16
44.0148	438	426.004	102	98.1169
44.0352	407	420.558	89	95.0173
44.0556	431	421.169	92	93.4026
44.076	421	420.177	78	90.9048
44.0964	408	417.784	109	95.7662
44.1168	428	420.485	105	98.9221
44.1373	417	419.515	88	101.407
44.1577	423	424.597	114	103.532
44.1781	424	425.848	91	96.2597
44.1985	429	420.736	103	95.8268
44.2189	426	420.377	95	100.433
44.2393	407	421.403	86	98.8009
44.2598	412	418.472	113	103.32
44.2802	429	414.957	114	100.39
44.3006	426	416.069	91	100.606
44.321	400	418.355	100	101.199
44.3414	415	417.199	85	93.9827
44.3618	426	415.706	103	92.4719
44.3822	417	417.307	98	92.1515
44.4027	418	420.697	78	89.0173
44.4231	419	418.325	93	86.8918
44.4435	417	418.727	82	86.4372
44.4639	419	417.732	88	89.0087
44.4843	418	417.104	90	92.71
44.5047	423	417.801	106	93.1515
44.5252	407	420.173	90	96.7532
44.5456	426	420.667	94	97.3593
44.566	427	424.68	98	97.3203
44.5864	427	426.411	101	96.0909
44.6068	421	425.398	96	99.2424
44.6272	433	421.113	97	98.9307
44.6477	412	419.848	97	93.7489
44.6681	408	414.16	99	93.5714
44.6885	422	413.632	88	96.026
44.7089	417	414.827	82	92.8658
44.7293	403	422.312	111	89.7532
44.7497	436	422.887	94	92.6407
44.7702	429	423.121	74	93.7359
44.7906	425	419.961	96	94.1991
44.811	404	418.913	111	92.6623
44.8314	419	411.489	85	99.5584
44.8518	399	408.043	101	100.511
44.8722	422	408.091	101	95.013
44.8926	404	413.035	102	94.1818
44.9131	408	414.325	78	95.2597
44.9335	422	414.104	94	92.8139
44.9539	423	412.801	104	92.4113
44.9743	408	414.437	88	95.5541
44.9947	401	414.991	97	97.2814
45.0151	425	413.619	95	93.5368
45.0356	415	415.338	99	90.368
45.056	424	420.424	80	91.1645
45.0764	416	424.987	88	86.7965
45.0968	425	423.403	88	85.9394
45.1172	430	423.541	91	86.6277
45.1376	428	425.978	80	90.7013
45.1581	414	423.991	97	92.6797
45.1785	422	420.974	95	93.8615
45.1989	433	417.255	96	90.7359
45.2193	402	418.991	93	90.658
45.2397	423	420.346	83	90.8182
45.2601	418	422.104	80	91.3377
45.2805	434	422.918	105	92.3074
45.301	419	426.381	104	95.987
45.3214	430	420.186	88	96.5152
45.3418	413	419.104	97	99.2727
45.3622	414	414.035	101	97.3983
45.3826	408	415.766	91	100.857
45.403	428	417.983	116	102.329
45.4235	413	422.061	96	99.5974
45.4439	434	425.156	103	98.0043
45.4643	429	426.688	86	96.8182
45.4847	422	430.242	94	93.6234
45.5051	433	435.502	99	94.5714
45.5255	433	434.68	95	92.2987
45.546	450	433.346	95	95.5541
45.5664	427	430.952	89	94.5325
45.5868	418	424.411	92	93.6667
45.6072	413	415	106	96.4978
45.6276	417	410.745	91	96.8182
45.648	407	411.489	97	99.1472
45.6685	403	409.688	104	94.9351
45.6889	427	411.896	90	95.974
45.7093	406	410.615	101	99.7532
45.7297	408	416.775	87	102.312
45.7501	428	420.684	122	103.329
45.7705	413	422.403	102	102.926
45.7909	444	429.511	103	98.1732
45.8114	424	431.442	90	98.5152
45.8318	429	429.312	87	94.3723
45.8522	431	427.866	97	98.0693
45.8726	420	416.749	113	96.9481
45.893	415	414.628	97	99.7489
45.9134	410	418.043	99	101.835
45.9339	402	417.108	88	101.537
45.9543	436	419.26	111	98.8095
45.9747	439	415.835	106	100.879
45.9951	395	416.524	98	100.498
46.0155	415	418.74	91	99.5065
46.0359	404	415.043	102	94.9351
46.0564	441	424.173	95	94.5584
46.0768	436	435.545	95	97.5238
46.0972	428	438.502	98	101.485
46.1176	456	439.489	104	104.697
46.138	427	432.965	113	108.203
46.1584	432	434.775	111	108.013
46.1788	427	433.333	108	105.009
46.1993	432	431.675	99	104.113
46.2197	446	434.359	97	103.857
46.2401	423	429.983	104	104.342
46.2605	434	426.03	119	110.364
46.2809	416	420.766	110	113.39
46.3013	411	419.645	108	111.022
46.3218	423	420.957	121	103.545
46.3422	425	419.429	90	99.8528
46.3626	433	426.805	89	100.671
46.383	416	429.485	96	100.524
46.4034	428	427.926	119	101.97
46.4238	446	430.26	107	104.745
46.4443	420	430.61	100	106.978
46.4647	427	433.519	104	103.303
46.4851	441	429.515	94	100.835
46.5055	424	424.541	115	103.169
46.5259	429	426.978	94	103.74
46.5463	416	428.147	113	107.727
46.5667	426	429.026	106	108.286
46.5872	442	432.429	105	105.688
46.6076	438	428.359	120	108.97
46.628	425	428.429	94	108.442
46.6484	419	425.095	110	110.511
46.6688	410	419.879	119	110.931
46.6892	439	426.316	112	113.758
46.7097	428	432.563	111	111.857
46.7301	431	438.494	110	108.416
46.7505	461	442.896	114	104.74
46.7709	430	438.537	82	104.814
46.7913	440	438.273	119	105.823
46.8117	435	433.26	104	107.662
46.8322	422	431.147	114	108.043
46.8526	437	432.524	112	113.16
46.873	430	431.195	109	111.1
46.8934	446	434.818	106	113.619
46.9138	424	440.022	122	113.455
46.9342	443	443.316	112	109.732
46.9547	452	444.229	108	105.623
46.9751	448	442.481	102	102.952
46.9955	443	441.351	87	100.381
47.0159	426	439.589	104	101.299
47.0363	436	433.113	111	100.619
47.0567	434	433.117	106	103.143
47.0771	447	431.983	100	106.468
47.0976	416	438.74	100	109.528
47.118	449	441.701	119	113.515
47.1384	436	441.307	120	119.013
47.1588	465	441.948	129	117.325
47.1792	437	448.039	115	118.649
47.1996	432	447.844	113	117.455
47.2201	457	451.68	101	117.706
47.2405	461	450.896	141	121.991
47.2609	455	453.506	124	127.1
47.2813	451	451.203	126	127.394
47.3017	443	449.182	136	122.861
47.3221	442	447.532	115	124.528
47.3426	452	451.082	114	129.229
47.363	464	450.913	127	132.338
47.3834	444	451.069	170	133.437
47.4038	458	452.043	121	133.39
47.4242	436	449.996	130	133.043
47.4446	454	448.948	121	129.364
47.465	460	454.078	122	126.762
47.4855	448	451.766	147	134.459
47.5059	455	456.048	135	135.814
47.5263	459	450.147	139	136.892
47.5467	439	450.745	133	135.931
47.5671	463	450.9	132	131.926
47.5875	439	458.143	133	136.537
47.608	474	461.935	141	140.442
47.6284	461	468.874	143	147.229
47.6488	494	469.199	162	150.485
47.6692	455	478.558	152	155.9
47.6896	479	475.81	158	157.983
47.71	476	478.935	151	159.658
47.7305	499	479.506	171	160.316
47.7509	466	490.095	156	160.996
47.7713	494	486.589	162	158.32
47.7917	492	485.498	159	158.576
47.8121	494	483.732	146	152.861
47.8325	463	487.727	150	148.056
47.853	490	485.277	155	141.03
47.8734	491	485.641	129	140.935
47.8938	489	479.654	131	139.835
47.9142	481	486.364	141	137.68
47.9346	472	476.528	154	137.926
47.955	460	472.84	129	141.117
47.9754	505	470.048	138	136.926
47.9959	439	469.952	139	134.242
48.0163	480	471.199	133	136.861
48.0367	467	467.714	128	140.368
48.0571	471	463.407	152	140.225
48.0775	466	468.433	151	139.636
48.0979	453	462.489	126	138.455
48.1184	472	465.481	134	133.372
48.1388	460	461.286	127	125.32
48.1592	464	462.623	124	124.022
48.1796	467	460.706	117	121.81
48.2	439	454.104	122	116.662
48.2204	466	447.701	123	115.74
48.2409	437	444.571	102	117.251
48.2613	439	442.117	117	115.887
48.2817	438	446.524	125	116.342
48.3021	461	447.684	122	118.009
48.3225	448	457.113	108	122.84
48.3429	466	460.558	129	121.965
48.3633	459	460.455	122	122.143
48.3838	461	452.857	127	124.632
48.4042	443	445.472	117	118.606
48.4246	436	436.195	119	112.576
48.445	423	431.584	111	109.515
48.4654	428	428.667	85	107.325
48.4858	437	432.251	124	109.905
48.5063	436	435.913	111	111.333
48.5267	436	436.723	116	114.9
48.5471	443	437.749	118	115.294
48.5675	433	435.238	106	106.173
48.5879	427	433.939	107	104.242
48.6083	444	434.675	95	104.091
48.6288	426	432.883	100	107.394
48.6492	438	436.294	117	108.576
48.6696	442	440.052	120	109.32
48.69	431	437.775	111	110.498
48.7104	450	441.225	93	108.29
48.7308	440	437.758	110	107.597
48.7512	425	434.126	109	106.234
48.7717	443	434.701	110	105.918
48.7921	422	431.16	115	110.247
48.8125	432	431.9	95	108.316
48.8329	442	431.398	107	108.394
48.8533	424	427.667	123	108.662
48.8737	429	430.892	101	108.372
48.8942	424	429.814	109	109.117
48.9146	431	430.212	107	105.26
48.935	442	434.078	102	103.065
48.9554	428	431.035	102	104.359
48.9758	431	428.584	103	101.987
48.9962	425	421.996	106	102.442
49.0167	409	418.264	99	102.307
49.0371	422	419.532	99	99.2944
49.0575	415	419.437	104	97.7013
49.0779	431	425.221	94	99.1299
49.0983	428	424.571	93	101.498
49.1187	424	428.931	108	101
49.1392	435	429.688	110	101.459
49.1596	410	428.368	98	102.905
49.18	455	428.234	94	100.922
49.2004	412	425.723	104	97.7879
49.2208	427	423.926	98	97.4892
49.2412	420	423.359	95	98.6753
49.2616	417	417.359	102	100.991
49.2821	428	421.152	102	102.792
49.3025	419	425.182	102	104.303
49.3229	426	431.645	111	102.225
49.3433	436	438.758	103	100.922
49.3637	454	438.147	93	102.039
49.3841	436	435.874	95	103.671
49.4046	434	429.74	113	103.641
49.425	407	424.026	111	104.126
49.4454	418	418.346	104	103.697
49.4658	423	418.104	95	100.216
49.4862	426	418.654	94	96.7446
49.5066	416	421.42	99	100.628
49.5271	418	419.853	102	103.121
49.5475	420	417.654	112	104.996
49.5679	419	419.117	117	109.844
49.5883	420	421.905	96	112.766
49.6087	419	423.965	110	111.684
49.6291	431	420.251	126	107.247
49.6495	420	418.688	105	106.502
49.67	417	416.519	94	105.273
49.6904	400	418.126	99	104.004
49.7108	426	416.697	112	103.316
49.7312	421	419.429	99	102.048
49.7516	430	420.515	116	101.563
49.772	409	417.472	94	101.42
49.7925	419	417.848	84	103.294
49.8129	410	414.766	114	106.913
49.8333	409	415.134	117	103.558
49.8537	440	414.377	112	106.589
49.8741	393	414.385	96	105.688
49.8945	423	413.87	86	97.2165
49.915	401	411.991	109	95.1861
49.9354	425	410.753	96	97.8571
49.9558	407	417.848	92	101.887
49.9762	418	418.472	111	103.831
49.9966	424	418.896	108	102.766
50.017	420	412.844	100	104.268
50.0375	416	416.022	101	103.325
50.0579	399	415.407	102	98.5671
50.0783	415	417.567	97	96.7619
50.0987	439	421.892	97	98
50.1191	421	424.541	94	97.8139
50.1395	429	429.433	101	101.978
50.1599	424	428.035	108	101.623
50.1804	420	422.727	102	102.429
50.2008	433	420.26	113	107.866
50.2212	416	419.091	89	109.216
50.2416	407	416.251	119	110.905
50.262	416	417.455	126	110.732
50.2824	429	417.87	101	109.472
50.3029	411	421.714	107	106.983
50.3233	435	425.519	96	101.727
50.3437	421	424.896	103	98.9697
50.3641	424	424.948	93	96.658
50.3845	430	428.619	108	95.8355
50.4049	422	425.342	88	97.6147
50.4254	431	428.394	86	93.9957
50.4458	429	424.684	110	94.8961
50.4662	416	421.58	96	97.6753
50.4866	428	420.537	86	99.0952
50.507	405	418.719	112	104.784
50.5274	423	417.32	110	103.264
50.5478	421	416.476	91	103.723
50.5683	416	413.792	125	103.541
50.5887	407	411.091	84	101.329
50.6091	409	408.965	97	101.26
50.6295	409	410.177	109	103.048
50.6499	406	415.576	108	98.3853
50.6703	432	418.671	97	103.636
50.6908	421	421.645	103	102.965
50.7112	428	426.606	97	107.476
50.7316	414	425.494	118	113.758
50.752	431	422.766	117	115.121
50.7724	430	423.654	129	115.472
50.7928	408	419.615	105	110.355
50.8133	426	419.195	88	97.013
50.8337	416	413.658	103	88.4848
50.8541	407	414.121	76	90.3593
50.8745	424	423.45	80	92.9567
50.8949	415	423.844	109	97.1905
50.9153	438	427.061	123	98.6407
50.9357	444	427.446	79	104.264
50.9562	405	425.584	104	100.169
50.9766	422	421.593	97	94.7879
50.997	418	414.667	98	90.7273
51.0174	422	414.571	84	96.1342
51.0378	407	418.883	102	97.1515
51.0582	421	420.342	93	102.468
51.0787	430	425.619	117	107.593
51.0991	425	430.126	114	110.394
51.1195	438	433.303	109	108.446
51.1399	433	428.39	106	109.667
51.1603	423	421.528	98	104.121
51.1807	412	413.048	106	102.524
51.2012	403	410.039	109	99.2208
51.2216	407	412.732	90	99.9307
51.242	411	414.9	99	97.0952
51.2624	439	418.524	91	95.8831
51.2828	420	419.082	107	94.7186
51.3032	406	417.048	85	97.7489
51.3237	417	416.758	106	98.0823
51.3441	411	416.229	93	99.0216
51.3645	423	420.264	105	99.2035
51.3849	433	424.887	99	101.42
51.4053	424	425.281	98	99.4632
51.4257	418	423.719	102	98.5974
51.4461	427	419.268	94	94.0823
51.4666	417	420.775	95	92.3117
51.487	415	425.126	87	93.684
51.5074	428	427.126	91	94.9351
51.5278	444	425.29	101	98.0996
51.5482	425	430.775	109	99.1126
51.5686	418	427.104	97	100.537
51.5891	422	425.074	99	100.654
51.6095	442	426.437	96	101.537
51.6299	405	424.333	105	104.913
51.6503	440	421.299	111	108.563
51.6707	424	417.697	115	109.706
51.6911	393	418.926	112	111.827
51.7116	425	425.225	101	107.346
51.732	431	421.03	106	103.714
51.7524	440	422.831	108	102.299
51.7728	418	426.446	89	101.152
51.7932	407	423.463	106	98.3983
51.8136	424	422.498	104	98.026
51.834	434	424.909	93	99.6364
51.8545	429	423.615	95	106.147
51.8749	422	425.165	118	107.563
51.8953	423	420.143	112	109.455
51.9157	399	418.636	119	113.935
51.9361	439	421.671	104	113.576
51.9565	415	422.455	107	110.048
51.977	432	423.407	119	108.658
51.9974	427	425.16	104	108.316
52.0178	413	426.134	106	108
52.0382	428	428.429	105	105.238
52.0586	432	426.303	109	103.065
52.079	443	425.801	96	101.277
52.0995	409	429.935	102	99.8528
52.1199	424	425.351	102	102.078
52.1403	426	422.623	94	102.758
52.1607	438	421	112	103.654
52.1811	407	426.433	113	105.16
52.2015	427	426.649	97	106.719
52.222	428	425.325	103	108.766
52.2424	437	429.667	117	108.221
52.2628	428	434.706	108	109.697
52.2832	424	428.333	112	109.632
52.3036	445	425.965	109	108.095
52.324	413	423.524	105	109.377
52.3444	409	422.359	101	109.355
52.3649	434	423.186	118	106.693
52.3853	424	422.519	117	105.823
52.4057	422	424.965	92	106.965
52.4261	431	424.675	102	107.316
52.4465	417	419.199	113	109.117
52.4669	413	420.723	118	113.199
52.4874	425	419.394	115	118.623
52.5078	415	418.615	124	117.277
52.5282	429	420.394	110	109.801
52.5486	412	419.398	110	110.597
52.569	421	417.632	104	113.602
52.5894	417	418.528	103	115.489
52.6099	415	417.494	144	118.697
52.6303	422	419.641	119	117
52.6507	421	418.394	109	116.281
52.6711	418	420.398	104	108.593
52.6915	419	418.247	98	95.368
52.7119	418	420.481	107	99.632
52.7323	425	419.636	86	102.022
52.7528	413	422.29	100	103.03
52.7732	439	428.978	133	110.558
52.7936	414	428.636	99	111.636
52.814	442	428.004	107	109.853
52.8344	438	427.225	126	106.286
52.8548	403	424.55	85	103.113
52.8753	428	425.489	94	103.909
52.8957	424	422.377	119	102.208
52.9161	430	421.593	105	101.619
52.9365	421	424.615	93	106.727
52.9569	422	421.511	109	102.152
52.9773	413	421.472	102	98.6277
52.9978	428	424.061	98	100.1
53.0182	425	423.377	91	98.8701
53.0386	425	423.134	107	98.2597
53.059	427	420.234	98	99.6926
53.0794	401	413.909	94	98.7576
53.0998	418	408.736	109	98.8831
53.1202	402	408.437	94	99.5152
53.1407	407	406.948	93	101.234
53.1611	409	411.779	108	101.926
53.1815	423	412.39	109	99.697
53.2019	404	414.961	95	102.779
53.2223	424	415.42	100	102.706
53.2427	411	412.645	98	97.6364
53.2632	410	410.463	109	101.061
53.2836	414	414.662	97	106.39
53.304	406	413.597	96	102.81
53.3244	423	417.502	124	101.788
53.3448	428	419.074	97	97.329
53.3652	413	422.671	78	97.9048
53.3857	425	423.775	107	102.152
53.4061	422	425.156	96	102.199
53.4265	433	425.035	118	107.506
53.4469	419	426.68	121	108.494
53.4673	434	423.532	91	101.874
53.4877	412	421.506	95	99.9091
53.5082	421	416.299	93	93.0952
53.5286	413	416.113	94	92.6926
53.549	415	412.39	102	97.3333
53.5694	408	412.009	91	99.3723
53.5898	420	413.338	105	101.333
53.6102	406	414.511	101	97.4372
53.6306	414	412.965	99	95.026
53.6511	427	415.494	90	92.303
53.6715	405	414.147	77	87.8788
53.6919	410	415.29	98	89.0519
53.7123	425	413.455	86	91.2208
53.7327	406	413.013	96	94.0866
53.7531	414	412.277	103	95.039
53.7736	411	409.091	94	99.1472
53.794	410	405.974	95	104.212
53.8144	396	407.229	102	102.355
53.8348	412	407.619	125	101.377
53.8552	411	410.701	93	105.009
53.8756	415	416.377	88	100.991
53.8961	420	421.216	105	96.1082
53.9165	421	414.74	107	93.9654
53.9369	422	414.935	79	99.1472
53.9573	405	412.134	102	99.6277
53.9777	392	410.411	108	98.671
53.9981	432	411.61	102	101.251
54.0185	407	412.952	98	106.312
54.039	418	414.831	107	106.887
54.0594	418	415.593	109	107.082
54.0798	408	413.532	109	105.299
54.1002	411	417.662	108	102.035
54.1206	423	418.087	91	97.5108
54.141	424	416.42	87	93.0216
54.1615	413	413.035	95	91.7749
54.1819	408	405.636	96	93.7749
54.2023	394	401.727	93	97.2814
54.2227	398	405.407	104	99.7316
54.2431	405	407.251	102	98.8268
54.2635	427	412.03	97	101.351
54.284	424	416.792	103	105.134
54.3044	398	419.035	100	105.208
54.3248	423	413.139	116	103.97
54.3452	414	409.524	107	104.048
54.3656	413	413.091	92	98.5844
54.386	396	417.403	91	94.8874
54.4065	430	415.511	100	92.329
54.4269	425	413.403	84	95.8442
54.4473	408	409.537	104	101.234
54.4677	403	410.468	107	101.195
54.4881	395	406.944	106	100.416
54.5085	410	407.221	99	101.126
54.5289	427	408.26	87	96.619
54.5494	408	411.329	101	98.632
54.5698	400	413.602	101	101.182
54.5902	406	406.143	101	101.455
54.6106	420	404.481	115	101.593
54.631	404	406.485	94	101.874
54.6514	388	409.39	88	98.9177
54.6719	423	404.26	103	97.6667
54.6923	404	402.827	107	93.7229
54.7127	409	405.909	82	93.7792
54.7331	387	409.433	99	94.6753
54.7535	420	407.377	85	93.2554
54.7739	412	406.797	97	95.2035
54.7944	413	406.835	107	98.2944
54.8148	400	407.481	97	99.9567
54.8352	393	405.463	101	103.009
54.8556	417	406.056	98	104.277
54.876	410	409.16	113	104.424
54.8964	420	416.307	103	107.823
54.9168	408	422.563	109	101.429
54.9373	428	422.035	97	99.3463
54.9577	430	420.97	98	92.9481
54.9781	422	416.009	72	92.8745
54.9985	405	415.606	109	92.1775
55.0189	405	414.281	87	95.342
55.0393	413	413.16	106	96.645
55.0598	431	417.091	95	99.5758
55.0802	423	422.584	99	95.7576
55.1006	409	421.697	93	98.5368
55.121	427	417.939	101	100.355
55.1414	417	412.078	101	102.377
55.1618	403	412.108	109	105.606
55.1823	410	410.108	112	105.364
55.2027	408	407.416	97	108.511
55.2231	417	410.576	114	109.009
55.2435	404	414.931	99	107.649
55.2639	420	417.39	125	106.113
55.2843	421	415.545	96	106.978
55.3047	417	411.355	101	102.489
55.3252	411	414.078	100	100.87
55.3456	395	407.61	104	98.1515
55.366	411	408.848	92	95.8355
55.3864	426	410.004	99	96.1645
55.4068	393	412.61	98	96.6797
55.4272	428	413.662	82	99.5628
55.4477	404	408.216	120	100.775
55.4681	409	404.229	100	103.351
55.4885	400	405.268	107	104.035
55.5089	398	402.299	94	107.658
55.5293	408	408.749	114	101.571
55.5497	412	409.823	97	102.762
55.5702	416	408.424	111	99.9481
55.5906	414	407.273	86	100.316
55.611	393	404.091	103	97.026
55.6314	396	407.714	95	97.9048
55.6518	417	411.749	105	98.2251
55.6722	416	412.658	97	103.866
55.6927	433	415.597	104	105.931
55.7131	406	414.874	111	109.234
55.7335	395	411.182	113	107.662
55.7539	416	407.853	108	105.563
55.7743	415	407.524	99	99.8355
55.7947	410	414.558	90	96.5368
55.8151	409	418.446	93	93.8052
55.8356	426	416.165	95	95.8918
55.856	422	416.697	105	98.3247
55.8764	413	417.108	96	99.6277
55.8968	408	414.238	107	102.416
55.9172	417	412.771	96	101.065
55.9376	413	412.593	101	102.381
55.9581	410	412.978	113	107.866
55.9785	423	414.511	96	106.931
55.9989	408	418.264	120	106.732
56.0193	417	421.234	111	105.887
56.0397	428	419.996	88	102.398
56.0601	429	415.424	102	102.03
56.0806	406	414.913	108	98.7922
56.101	401	411.779	96	102.84
56.1214	409	411.216	107	108.498
56.1418	421	411.368	108	107.152
56.1622	416	412.918	114	105.844
56.1826	417	414.628	105	104.693
56.203	402	412.874	94	102.416
56.2235	408	408.727	99	98.9004
56.2439	421	409.714	99	96.4459
56.2643	406	409.636	104	98.6667
56.2847	406	414.788	92	101.922
56.3051	422	413.788	104	103.662
56.3255	413	418.675	110	103.745
56.346	429	421.351	106	105.558
56.3664	412	422.779	103	104.061
56.3868	438	421.771	97	100.1
56.4072	404	417.498	105	95.7576
56.4276	423	411.991	85	96.2338
56.448	411	413.831	100	99.6017
56.4685	399	413.052	97	99.381
56.4889	424	420.866	112	100.325
56.5093	435	426.182	105	104.805
56.5297	424	425.485	88	101.758
56.5501	432	426.762	109	100.372
56.5705	423	420.108	104	99.1342
56.591	391	411.489	90	102.195
56.6114	429	408.68	104	100.069
56.6318	401	408.273	105	95.6494
56.6522	401	411.281	98	96.2468
56.6726	425	418.649	80	99.3723
56.693	424	417.091	106	100.571
56.7134	418	422.567	109	103.775
56.7339	427	422.273	111	105.342
56.7543	411	418.736	107	110.775
56.7747	421	416.342	103	107.065
56.7951	414	414.299	99	102.355
56.8155	414	413.095	118	101.139
56.8359	408	412.693	88	99.3203
56.8564	413	411.338	92	99.026
56.8768	416	410.805	109	100.277
56.8972	406	411.221	95	97.9957
56.9176	415	414.307	106	103.312
56.938	409	414.238	105	103.654
56.9584	419	411.351	94	100.857
56.9789	418	411.987	111	102.961
56.9993	401	406	100	105.671
57.0197	399	404.931	99	103.991
57.0401	415	411.455	113	102.017
57.0605	399	412.636	108	100.926
57.0809	434	420.355	79	98.632
57.1013	442	424.788	99	94.5628
57.1218	397	428.719	106	93.0606
57.1422	441	428.567	81	93.1991
57.1626	425	419.913	96	96.5022
57.183	427	417.887	105	97.6494
57.2034	401	418.584	91	98.316
57.2238	410	413.082	106	102.143
57.2443	423	412.671	110	103.784
57.2647	412	412.723	94	106.268
57.2851	421	417.68	110	108.39
57.3055	408	419.524	117	107.671
57.3259	421	419.463	107	106.485
57.3463	428	421.061	102	111.203
57.3668	422	416.446	110	112.273
57.3872	410	416.087	107	108.065
57.4076	409	408.519	125	105.221
57.428	399	407.576	100	100.416
57.4484	418	406.16	77	96.7186
57.4688	399	410.446	97	98.1039
57.4893	426	415.234	99	95.3074
57.5097	404	417.784	112	103.996
57.5301	430	414.333	111	105.784
57.5505	417	416.294	90	104.831
57.5709	404	410.866	118	105.788
57.5913	405	412.957	88	104.035
57.6117	421	407.775	117	104.325
57.6322	405	414.545	107	105.511
57.6526	423	417.355	96	99.1645
57.673	408	417.818	99	99.4459
57.6934	436	413.558	95	92.7619
57.7138	401	414.212	87	94.4848
57.7342	413	414.558	101	94.2208
57.7547	407	418.234	93	98.1169
57.7751	429	418.355	107	101.563
57.7955	430	423.874	94	103.758
57.8159	420	420.463	118	103.286
57.8363	414	416.489	96	102.429
57.8567	410	409.896	98	98.3333
57.8772	401	406.281	98	96.5325
57.8976	409	406.571	91	92.0823
57.918	411	409.264	94	97.3896
57.9384	410	413.879	99	98.6667
57.9588	419	418.126	103	105.104
57.9792	423	420.147	117	108.19
57.9996	423	420.42	102	109.316
58.0201	418	419.632	121	110.576
58.0405	419	418.126	96	108.511
58.0609	414	419.541	110	105.974
58.0813	421	424.234	111	105.896
58.1017	428	425.182	98	103.615
58.1221	433	423.749	106	105.732
58.1426	427	423.97	104	102.991
58.163	404	416.234	105	104.649
58.1834	414	413.143	104	105.823
58.2038	419	409.658	102	100.316
58.2242	398	414.619	109	101.216
58.2446	431	420.55	92	101.195
58.2651	415	420.221	90	100.584
58.2855	438	425.654	120	102.42
58.3059	417	426.459	98	100.801
58.3263	417	418.442	99	102.126
58.3467	435	419.169	106	101.697
58.3671	399	416.229	90	99.4026
58.3875	413	418.974	106	103.788
58.408	435	419.372	108	103.732
58.4284	418	420.303	106	104.654
58.4488	424	427.558	105	104.918
58.4692	424	425.861	97	101.476
58.4896	430	427.069	106	99.2814
58.51	432	431.407	96	102.823
58.5305	424	429.494	105	107.147
58.5509	441	428.801	110	112.974
58.5713	424	429.156	128	115.74
58.5917	418	429.567	115	119.165
58.6121	435	427.71	117	114.152
58.6325	434	423.338	109	108.952
58.653	422	425.918	108	107.117
58.6734	415	426.952	95	112.545
58.6938	426	426.377	119	116.576
58.7142	439	428.104	131	117.255
58.7346	430	432.511	124	113.874
58.755	430	430.212	104	110.541
58.7755	426	424.476	89	100.338
58.7959	426	421.978	95	96.7792
58.8163	406	421.502	105	98.7143
58.8367	423	416.814	98	102.013
58.8571	430	417.853	117	109.281
58.8775	413	420.16	106	110.182
58.8979	409	423.385	104	109.805
58.9184	438	421.398	122	105.84
58.9388	425	422.948	95	102.848
58.9592	423	429.42	101	100.844
58.9796	426	435.368	92	103.459
59	440	434.662	116	105.355
59.0204	445	436.883	104	113.844
59.0409	440	433.221	130	114.29
59.0613	419	428.688	112	115.874
59.0817	422	424.463	116	114.905
59.1021	415	421.251	101	115.299
59.1225	431	425.411	122	112.45
59.1429	430	424.169	120	115.887
59.1634	422	422.511	111	116.182
59.1838	432	425.364	115	115.615
59.2042	399	424.165	117	111.147
59.2246	437	426.593	106	108.368
59.245	442	430.351	104	107.71
59.2654	423	428.944	107	106.472
59.2858	432	431.299	103	103.307
59.3063	425	424.173	109	102.814
59.3267	412	418.727	102	101.143
59.3471	427	417.831	92	102.208
59.3675	413	415.732	106	102.576
59.3879	410	417.29	106	108.939
59.4083	425	420.831	117	112.065
59.4288	424	424.61	108	112.589
59.4492	428	430.32	127	105.355
59.4696	432	427.009	88	105.403
59.49	432	420.983	97	102.082
59.5104	414	419.329	96	102.615
59.5308	398	419.307	128	107.113
59.5513	423	416.329	100	114.342
59.5717	432	416.333	118	115.312
59.5921	422	418.524	124	114.286
59.6125	404	423.203	99	107.195
59.6329	421	418.732	107	105.606
59.6533	421	416.823	99	98.5368
59.6738	431	417.957	89	90.0823
59.6942	403	418.087	94	88.2035
59.7146	416	414.346	85	89.5974
59.735	414	409.823	78	92.5801
59.7554	410	408.472	106	95.4242
59.7758	412	417.143	113	98.8615
59.7962	408	419.442	92	103.39
59.8167	431	420.442	98	103.753
59.8371	438	419.81	107	98.3333
59.8575	408	420.329	100	97.4416
59.8779	407	419.286	93	99.8485
59.8983	415	412.381	96	100.848
59.9187	425	410.675	105	100.299
59.9392	410	415.277	102	97.1991
59.9596	403	414.156	102	95.9307
59.98	418	408.675	86	93.697
60.0004	415	409.883	80	92.9264
60.0208	400	410.048	103	93
60.0412	402	406.026	98	94.2684
60.0617	423	400.961	99	96.0606
60.0821	386	400.126	89	94.974
60.1025	392	398.706	93	90.4156
60.1229	404	399.087	89	91.2511
60.1433	403	398.216	93	94.0476
60.1637	396	403.039	97	99.4199
60.1841	413	403.03	108	106.827
60.2046	397	402.515	110	109.918
60.225	403	407.952	112	105.952
60.2454	409	410.532	113	102.926
60.2658	413	408.719	83	97.1299
60.2862	421	405.784	84	94.8312
60.3066	393	400.242	105	93.0866
60.3271	392	400.082	92	91.6797
60.3475	390	401.13	101	95.6926
60.3679	411	404.788	89	95.6667
60.3883	427	410.688	88	95.0216
60.4087	410	417.394	102	92.7186
60.4291	412	415.532	96	92.5152
60.4496	408	410.329	94	94.8182
60.47	423	407.649	78	92.5628
60.4904	389	407.961	107	92.5541
60.5108	412	408.39	94	96.7792
60.5312	412	406.567	89	98.3074
60.5516	405	405.407	110	97.8788
60.572	410	407.498	100	96.329
60.5925	396	402.866	86	97.7056
60.6129	408	402.753	93	96.7143
60.6333	401	407.649	108	94.8052
60.6537	405	404.299	91	95.9221
60.6741	414	406.381	94	96.9221
[truncated: 947 more rows]

## Sheet: Figure 2e
Figure 1e: EPR spectrum of DMPO-•OH spin adducts
	Control	CuS + H2O2	CuS-I + H2O2
Magnetic field (G)	Intensity (a.u.)	Intensity (a.u.)	Intensity (a.u.)
3183	25.936	1490.22	4005.97
3183	24.207	1491.87	4006.42
3183	22.9	1494.61	4007.31
3183	21.62	1496.62	4007.57
3183	21.13	1497.87	4008.15
3183	21.184	1498.38	4008.68
3183	21.143	1498.62	4009.05
3183	21.09	1498.77	4009.41
3183	21.449	1498.69	4009.9
3183	22.038	1498.61	4010.38
3183	22.881	1498.76	4010.82
3183	23.437	1499.1	4011.24
3183	24.226	1499.38	4011.62
3183	25.18	1499.49	4011.92
3183	26.296	1499.41	4012.13
3183	27.497	1499.19	4012.14
3183	28.67	1498.8	4012.01
3183	29.757	1498.26	4011.86
3183	30.705	1497.55	4011.78
3183	31.488	1496.77	4011.77
3183	32.171	1495.95	4011.76
3183	32.841	1495.19	4011.85
3183	33.577	1494.38	4011.94
3183	34.442	1493.4	4012.01
3183	35.415	1492.36	4011.99
3183	36.321	1491.35	4011.95
3183	37.117	1490.39	4011.95
3183	37.869	1489.45	4012.09
3183	38.59	1488.45	4012.31
3183	39.168	1487.42	4012.59
3183	39.619	1486.26	4013.01
3183	39.878	1485.04	4013.52
3183	39.861	1483.95	4014.01
3183	39.53	1482.89	4014.44
3183	38.945	1481.88	4014.87
3183	38.172	1481.13	4015.39
3183	37.403	1480.57	4015.93
3183	36.668	1480.3	4016.44
3183	36.002	1480.26	4016.95
3183	35.315	1480.65	4017.44
3183	34.656	1481.3	4017.82
3183	33.842	1482.22	4018.05
3183	32.837	1483.31	4018.18
3183	31.699	1484.64	4018.27
3183	30.277	1486.22	4018.26
3183	28.641	1487.95	4018.2
3183	26.964	1489.69	4018.03
3183	25.345	1491.48	4017.79
3183	23.727	1493.42	4017.36
3183	22.182	1495.48	4016.88
3183	20.72	1497.61	4016.27
3183	19.343	1499.99	4015.54
3183	18.221	1502.57	4014.73
3183	17.336	1505.26	4013.8
3183	16.627	1508.03	4012.81
3183	15.932	1510.8	4011.82
3183	15.297	1513.47	4010.71
3183	14.612	1516.04	4009.52
3183	13.905	1518.5	4008.34
3183	13.237	1520.8	4006.99
3183	12.781	1522.77	4005.61
3183	12.483	1524.54	4004.38
3183	12.485	1526.09	4003.31
3183	12.773	1527.46	4002.35
3183	13.344	1528.64	4001.43
3183	14.251	1529.61	4000.62
3183	15.417	1530.5	4000.01
3183	16.707	1531.34	3999.74
3183	18.008	1532.08	3999.7
3183	19.283	1532.77	4000.02
3183	20.407	1533.36	4000.8
3183	21.406	1533.92	4002.05
3183	22.218	1534.43	4003.58
3183	22.844	1534.86	4005.36
3183	23.331	1535.13	4007.26
3183	23.727	1535.22	4009.11
3183	24.099	1535.04	4010.87
3183	24.407	1534.71	4012.45
3183	24.686	1534.32	4013.76
3183	24.875	1533.67	4014.94
3183	24.773	1532.96	4015.92
3183	24.441	1532.11	4016.66
3183	23.865	1531.14	4017.16
3183	23.11	1530.07	4017.44
3183	22.108	1529.04	4017.34
3183	20.819	1527.83	4017
3183	19.314	1526.56	4016.43
3183	17.655	1525.23	4015.68
3183	15.78	1523.79	4014.81
3183	13.799	1522.28	4013.98
3183	11.861	1520.7	4013.24
3183	9.928	1519.11	4012.7
3183	7.985	1517.49	4012.34
3183	6.167	1515.8	4012.19
3183	4.442	1514.09	4012.1
3183	2.807	1512.47	4012.06
3183	1.336	1510.95	4012.02
3183	0.117	1509.6	4011.91
3183	-0.893	1508.43	4011.77
3183	-1.63	1507.56	4011.6
3183	-2.034	1507.02	4011.34
3183	-2.147	1506.75	4011.03
3183	-2.029	1506.76	4010.69
3183	-1.726	1507.01	4010.4
3183	-1.397	1507.52	4010.03
3183	-0.945	1508.22	4009.53
3183	-0.404	1509.23	4008.94
3183	0.209	1510.34	4008.32
3183	0.83	1511.46	4007.75
3183	1.447	1512.59	4007.25
3183	2.029	1513.72	4006.86
3183	2.481	1514.81	4006.53
3183	2.82	1515.74	4006.28
3183	3.11	1516.55	4006.09
3183	3.258	1517.09	4005.98
3183	3.173	1517.28	4005.82
3183	2.903	1517.22	4005.71
3183	2.47	1517.1	4005.58
3183	1.794	1516.79	4005.43
3183	0.853	1516.25	4005.33
3183	-0.243	1515.48	4005.23
3183	-1.55	1514.61	4005.05
3183	-2.893	1513.55	4004.76
3183	-4.302	1512.31	4004.29
3183	-5.697	1510.87	4003.7
3183	-6.954	1509.25	4003.1
3183	-8.117	1507.49	4002.55
3183	-9.086	1505.63	4002.01
3183	-10.01	1503.87	4001.45
3183	-10.816	1502.2	4000.93
3183	-11.557	1500.67	4000.45
3183	-12.326	1499.35	4000.01
3183	-12.977	1498.29	3999.57
3183	-13.464	1497.49	3999.08
3183	-13.909	1496.88	3998.57
3183	-14.29	1496.59	3998.18
3183	-14.444	1496.63	3997.73
3183	-14.444	1496.79	3997.27
3183	-14.26	1496.94	3996.86
3183	-13.908	1497.21	3996.6
3183	-13.354	1497.48	3996.42
3183	-12.591	1497.69	3996.21
3183	-11.689	1497.81	3996.02
3183	-10.775	1497.9	3995.78
3183	-9.855	1498.05	3995.64
3183	-8.923	1498.22	3995.61
3183	-7.995	1498.34	3995.66
3183	-7.183	1498.46	3995.88
3183	-6.504	1498.65	3996.17
3183	-5.857	1498.74	3996.55
3183	-5.325	1498.92	3997.01
3183	-4.686	1499.08	3997.6
3183	-3.995	1499.2	3998.24
3183	-3.235	1499.16	3998.74
3183	-2.424	1499	3999.2
3183	-1.651	1498.8	3999.62
3183	-0.761	1498.67	3999.92
3183	0.223	1498.56	4000.34
3183	1.273	1498.63	4000.7
3183	2.283	1498.79	4000.85
3183	3.264	1499.11	4000.75
3183	4.163	1499.55	4000.48
3183	5.098	1500.07	4000.05
3183	5.988	1500.64	3999.43
3183	6.936	1501.28	3998.67
3183	7.925	1501.92	3997.9
3183	8.891	1502.56	3997.09
3183	9.842	1503.28	3996.26
3183	10.868	1504.02	3995.4
3183	11.986	1504.86	3994.49
3183	13.194	1505.9	3993.61
3183	14.411	1507.01	3992.66
3183	15.626	1508.08	3991.59
3183	16.841	1509.16	3990.59
3183	17.923	1510.35	3989.76
3183	19.024	1511.76	3989.2
3183	20.031	1513.31	3988.83
3183	20.829	1515.04	3988.67
3183	21.385	1516.77	3988.62
3183	21.772	1518.49	3988.58
3183	22.061	1520.23	3988.69
3183	22.241	1521.88	3988.87
3183	22.353	1523.57	3989.15
3183	22.306	1525.34	3989.53
3183	22.248	1527.24	3989.91
3183	22.087	1529.21	3990.41
3183	21.846	1531.24	3990.93
3183	21.556	1533.25	3991.57
3183	21.247	1535.17	3992.34
3183	20.823	1536.8	3993.05
3183	20.329	1538.14	3993.69
3183	19.918	1539.2	3994.29
3183	19.606	1540	3994.97
3183	19.41	1540.61	3995.7
3183	19.274	1540.98	3996.47
3183	19.173	1541.02	3997.38
3183	19.05	1540.82	3998.42
3183	18.993	1540.27	3999.52
3183	18.918	1539.51	4000.74
3183	18.965	1538.66	4002.02
3183	19.162	1537.68	4003.41
3183	19.5	1536.61	4004.84
3183	19.884	1535.47	4006.28
3183	20.208	1534.28	4007.68
3183	20.581	1533.03	4009.13
3183	20.885	1531.79	4010.62
3183	21.16	1530.67	4012.02
3183	21.375	1529.78	4013.43
3183	21.422	1529.09	4014.85
3183	21.312	1528.68	4016.19
3183	21.094	1528.61	4017.26
3183	20.697	1528.68	4018.14
3183	20.066	1528.94	4018.84
3183	19.148	1529.34	4019.44
3183	17.983	1529.82	4020.11
3183	16.65	1530.34	4020.78
3183	15.176	1530.88	4021.38
3183	13.601	1531.4	4021.86
3183	11.946	1531.99	4022.26
3183	10.164	1532.45	4022.6
3183	8.169	1532.94	4022.85
3183	6	1533.48	4023.08
3183	3.747	1534.02	4023.2
3183	1.469	1534.59	4023.3
3183	-0.77	1535.19	4023.38
3183	-3.028	1535.78	4023.54
3183	-5.15	1536.22	4023.72
3183	-7.06	1536.53	4023.78
3183	-8.807	1536.6	4023.71
3183	-10.328	1536.47	4023.53
3183	-11.646	1536.11	4023.28
3183	-12.708	1535.61	4023.08
3183	-13.521	1535.09	4022.95
3183	-14.088	1534.46	4022.91
3183	-14.373	1533.7	4022.92
3183	-14.326	1532.91	4022.91
3183	-13.984	1532.19	4022.82
3183	-13.381	1531.46	4022.66
3183	-12.566	1530.64	4022.5
3183	-11.453	1529.83	4022.37
3183	-10.076	1529.15	4022.26
3183	-8.473	1528.44	4022.21
3183	-6.682	1527.85	4022.28
3183	-4.751	1527.26	4022.42
3183	-2.764	1526.66	4022.55
3183	-0.801	1525.9	4022.74
3183	1.226	1525	4022.85
3183	3.191	1523.91	4022.89
3183	5.098	1522.69	4022.82
3183	6.971	1521.54	4022.67
3183	8.749	1520.31	4022.48
3183	10.477	1519.15	4022.21
3183	12.067	1518.09	4021.8
3183	13.575	1517.01	4021.24
3183	14.941	1515.94	4020.52
3183	16.207	1515	4019.69
3183	17.197	1514.14	4018.84
3183	17.947	1513.38	4017.84
3183	18.668	1512.73	4016.84
3183	19.452	1512.15	4015.82
3183	20.316	1511.54	4014.79
3183	21.198	1510.88	4013.75
3183	22.116	1510.08	4012.65
3183	23.005	1509.17	4011.56
3183	23.835	1508.32	4010.48
3183	24.657	1507.49	4009.38
3183	25.483	1506.83	4008.42
3183	26.202	1506.37	4007.54
3183	26.839	1505.99	4006.72
3183	27.368	1505.71	4005.89
3183	27.796	1505.43	4005.02
3183	28.085	1505.29	4004.2
3183	28.337	1505.13	4003.28
3183	28.51	1504.92	4002.28
3183	28.71	1504.77	4001.29
3183	28.985	1504.59	4000.27
3183	29.246	1504.38	3999.36
3183	29.675	1504.16	3998.5
3183	30.184	1503.94	3997.82
3183	30.484	1503.76	3997.28
3183	30.481	1503.63	3996.8
3183	30.292	1503.51	3996.41
3183	29.915	1503.46	3996.2
3183	29.305	1503.51	3996.2
3183	28.506	1503.55	3996.49
3183	27.504	1503.61	3996.95
3183	26.317	1503.72	3997.66
3183	25.08	1503.79	3998.47
3183	23.803	1503.92	3999.33
3183	22.516	1504.22	4000.12
3183	21.206	1504.46	4000.86
3183	19.976	1504.74	4001.59
3183	18.789	1504.87	4002.2
3183	17.514	1504.95	4002.85
3183	16.194	1504.98	4003.47
3183	14.735	1504.91	4004.12
3183	13.188	1504.87	4004.74
3183	11.646	1504.85	4005.34
3183	9.98	1504.83	4005.83
3183	8.288	1504.71	4006.2
3183	6.767	1504.58	4006.53
3183	5.433	1504.48	4006.8
3183	4.224	1504.44	4007.03
3183	3.217	1504.3	4007.27
3183	2.432	1503.99	4007.54
3183	1.721	1503.64	4007.78
3183	1.157	1503.22	4008.05
3183	0.779	1502.8	4008.27
3183	0.571	1502.3	4008.34
3183	0.526	1501.91	4008.21
3183	0.474	1501.61	4007.9
3183	0.554	1501.43	4007.33
3183	0.718	1501.39	4006.59
3183	0.99	1501.47	4005.61
3183	1.34	1501.63	4004.39
3183	1.831	1501.96	4003.07
3183	2.426	1502.48	4001.77
3183	3.156	1502.96	4000.49
3183	3.987	1503.5	3999.34
3183	4.935	1504.07	3998.23
3183	5.912	1504.78	3997.27
3183	6.822	1505.49	3996.4
3183	7.618	1506.27	3995.77
3183	8.323	1506.96	3995.4
3183	8.863	1507.78	3995.28
3183	9.363	1508.62	3995.47
3183	9.943	1509.43	3995.99
3183	10.544	1510.08	3996.85
3183	11.12	1510.52	3997.97
3183	11.552	1510.79	3999.32
3183	11.869	1510.62	4000.82
3183	12.124	1510.18	4002.47
3183	12.221	1509.5	4004.08
3183	12.112	1508.62	4005.65
3183	11.833	1507.62	4007.1
3183	11.447	1506.51	4008.36
3183	10.943	1505.38	4009.46
3183	10.38	1504.21	4010.47
3183	9.621	1503.02	4011.37
3183	8.684	1501.79	4012.22
3183	7.708	1500.59	4012.92
3183	6.705	1499.47	4013.52
3183	5.665	1498.42	4014.05
3183	4.644	1497.41	4014.44
3183	3.591	1496.58	4014.64
3183	2.446	1495.87	4014.63
3183	1.172	1495.27	4014.41
3183	-0.153	1494.71	4014.14
3183	-1.551	1494.34	4013.74
3183	-3.018	1494.11	4013.25
3183	-4.568	1494.19	4012.66
3183	-6.138	1494.51	4011.86
3183	-7.807	1495.01	4010.86
3183	-9.576	1495.61	4009.69
3183	-11.268	1496.35	4008.32
3183	-12.896	1497.28	4006.73
3183	-14.483	1498.37	4004.92
3183	-15.946	1499.41	4003
3183	-17.347	1500.48	4000.97
3183	-18.761	1501.53	3998.84
3183	-20.043	1502.44	3996.69
3183	-21.34	1503.22	3994.54
3183	-22.675	1503.82	3992.46
3183	-24.023	1504.37	3990.57
3183	-25.436	1504.81	3989.04
3183	-26.715	1505.03	3987.78
3183	-27.889	1505.16	3986.76
3183	-29.045	1505.28	3986.07
3183	-30.146	1505.42	3985.68
3183	-31.302	1505.52	3985.57
3183	-32.392	1505.55	3985.76
3183	-33.34	1505.42	3986.16
3183	-34.113	1505.19	3986.63
3183	-34.729	1505.07	3987.17
3183	-35.245	1505.11	3987.75
3183	-35.786	1505.18	3988.45
3183	-36.376	1505.25	3989.32
3183	-36.984	1505.31	3990.18
3183	-37.691	1505.48	3991
3183	-38.453	1505.69	3991.79
3183	-39.17	1506.02	3992.66
3183	-39.845	1506.37	3993.46
3183	-40.323	1506.7	3994.21
3183	-40.555	1506.92	3994.91
3183	-40.501	1507.05	3995.61
3183	-40.158	1507.12	3996.38
3183	-39.667	1507.23	3997.29
3183	-38.917	1507.38	3998.39
3183	-37.888	1507.49	3999.6
3183	-36.78	1507.63	4000.86
3183	-35.459	1507.78	4002.14
3183	-34.118	1507.95	4003.41
3183	-32.727	1508.17	4004.71
3183	-31.402	1508.36	4005.97
3183	-30.003	1508.38	4007.19
3183	-28.519	1508.33	4008.32
3183	-26.868	1508.16	4009.37
3183	-24.992	1507.86	4010.35
3183	-22.952	1507.41	4011.11
3183	-20.694	1506.93	4011.55
3183	-18.26	1506.41	4011.7
3183	-15.761	1505.89	4011.56
3183	-13.234	1505.44	4011.29
3183	-10.778	1505.18	4010.9
3183	-8.425	1505.06	4010.38
3183	-6.217	1505.13	4009.7
3183	-4.195	1505.34	4008.84
3183	-2.315	1505.52	4007.9
3183	-0.683	1505.78	4006.74
3183	0.708	1506.07	4005.52
3183	1.863	1506.23	4004.22
3183	2.904	1506.35	4002.84
3183	3.899	1506.43	4001.47
3183	4.906	1506.52	4000.18
3183	5.982	1506.8	3999.08
3183	7.047	1507.13	3998.19
3183	8.077	1507.5	3997.45
3183	8.995	1507.93	3996.75
3183	9.61	1508.44	3996.08
3183	10.017	1509.05	3995.43
3183	10.204	1509.74	3994.8
3183	10.233	1510.49	3994.2
3183	10.153	1511.3	3993.55
3183	9.837	1512.03	3992.98
3183	9.261	1512.68	3992.41
3183	8.45	1513.25	3991.89
3183	7.461	1513.67	3991.44
3183	6.334	1514	3991.1
3183	5.078	1514.3	3990.84
3183	3.868	1514.41	3990.59
3183	2.747	1514.46	3990.31
3183	1.749	1514.52	3990.11
3183	0.737	1514.6	3989.96
3183	-0.321	1514.66	3989.8
3183	-1.427	1514.72	3989.77
3183	-2.556	1514.74	3989.82
3183	-3.67	1514.71	3990.03
3183	-4.698	1514.63	3990.3
3183	-5.643	1514.54	3990.69
3183	-6.392	1514.3	3991.31
3183	-7.107	1513.91	3992.04
3183	-7.812	1513.38	3992.76
3183	-8.471	1512.77	3993.56
3183	-9.045	1512.11	3994.38
3183	-9.426	1511.37	3995.25
3183	-9.489	1510.5	3996.09
3183	-9.36	1509.48	3996.99
3183	-9.231	1508.38	3997.91
3183	-9.039	1507.14	3998.83
3183	-8.788	1505.8	3999.73
3183	-8.493	1504.51	4000.54
3183	-7.953	1503.17	4001.26
3183	-7.306	1501.92	4001.87
3183	-6.489	1500.69	4002.32
3183	-5.436	1499.54	4002.67
3183	-4.267	1498.36	4002.96
3183	-3.124	1497.13	4003.25
3183	-2.003	1496.02	4003.61
3183	-0.93	1494.88	4004.03
3183	0.107	1493.76	4004.54
3183	0.995	1492.67	4005.11
3183	1.918	1491.71	4005.78
3183	2.814	1490.87	4006.53
3183	3.65	1490.2	4007.27
3183	4.487	1489.59	4008.05
3183	5.134	1489.09	4008.87
3183	5.556	1488.72	4009.86
3183	6.007	1488.55	4010.81
3183	6.51	1488.46	4011.68
3183	6.965	1488.57	4012.52
3183	7.423	1488.7	4013.32
3183	7.824	1488.85	4014.07
3183	8.076	1489.07	4014.6
3183	8.235	1489.31	4014.92
3183	8.276	1489.63	4014.93
3183	8.107	1490.04	4014.74
3183	7.903	1490.62	4014.47
3183	7.657	1491.21	4014.18
3183	7.356	1491.81	4013.79
3183	6.927	1492.38	4013.38
3183	6.427	1493.03	4012.88
3183	5.888	1493.67	4012.42
3183	5.336	1494.22	4011.94
3183	4.715	1494.71	4011.45
3183	3.948	1495.08	4010.89
3183	3.051	1495.47	4010.18
3183	2.141	1495.91	4009.44
3183	1.127	1496.37	4008.73
3183	0.028	1496.89	4008.18
3183	-1.039	1497.47	4007.72
3183	-1.873	1498.17	4007.26
3183	-2.555	1499.15	4006.87
3183	-3.094	1500.35	4006.62
3183	-3.524	1501.52	4006.56
3183	-3.864	1502.71	4006.58
3183	-4.233	1503.76	4006.51
3183	-4.723	1504.58	4006.39
3183	-5.234	1505.29	4006.26
3183	-5.665	1505.87	4006.05
3183	-6.008	1506.37	4005.85
3183	-6.35	1506.89	4005.55
3183	-6.592	1507.34	4005.13
3183	-6.787	1507.85	4004.64
3183	-6.914	1508.46	4004.1
3183	-6.905	1509.01	4003.42
3183	-6.712	1509.65	4002.61
3183	-6.345	1510.42	4001.59
3183	-5.815	1511.16	4000.36
3183	-5.272	1511.9	3999.02
3183	-4.669	1512.58	3997.72
3183	-4.189	1513.19	3996.53
3183	-3.966	1513.79	3995.54
3183	-3.928	1514.27	3994.74
3183	-4.202	1514.72	3994.21
3183	-4.716	1515.17	3993.98
3183	-5.413	1515.62	3993.92
3183	-6.106	1516.22	3994.1
3183	-6.707	1516.9	3994.44
3183	-7.291	1517.52	3995.08
3183	-7.957	1518.19	3995.97
3183	-8.433	1518.97	3996.98
3183	-8.618	1519.74	3998.1
3183	-8.693	1520.59	3999.26
3183	-8.723	1521.46	4000.41
3183	-8.698	1522.42	4001.61
3183	-8.587	1523.53	4002.86
3183	-8.456	1524.6	4004.08
3183	-8.27	1525.67	4005.18
3183	-7.949	1526.85	4006.18
3183	-7.43	1528.08	4007.1
3183	-6.807	1529.45	4008
3183	-6.062	1530.8	4008.76
3183	-5.172	1531.96	4009.43
3183	-4.12	1533.07	4010.02
3183	-2.814	1534.02	4010.51
3183	-1.374	1534.78	4010.91
3183	0.247	1535.25	4011.22
3183	1.981	1535.35	4011.52
3183	3.77	1535.14	4011.69
3183	5.677	1534.82	4011.66
3183	7.608	1534.3	4011.42
3183	9.428	1533.52	4011.11
3183	11.096	1532.5	4010.78
3183	12.75	1531.22	4010.3
3183	14.334	1529.67	4009.83
3183	15.886	1527.81	4009.32
3183	17.227	1525.74	4008.75
3183	18.464	1523.48	4008.05
3183	19.552	1520.82	4007.24
3183	20.452	1517.86	4006.49
3183	21.043	1514.71	4005.94
3183	21.447	1511.45	4005.51
3183	21.731	1508.2	4005.19
3183	21.811	1505.09	4004.92
3183	21.746	1502.15	4004.66
3183	21.579	1499.51	4004.48
3183	21.307	1497.24	4004.28
3183	20.922	1495.38	4004.04
3183	20.388	1493.97	4003.75
3183	19.828	1492.93	4003.39
3183	19.235	1492.15	4003.05
3183	18.682	1491.64	4002.89
3183	18.109	1491.4	4002.84
3183	17.538	1491.36	4002.86
3183	17.02	1491.56	4002.73
3183	16.51	1491.94	4002.43
3183	16.037	1492.59	4002.1
3183	15.669	1493.39	4001.75
3183	15.328	1494.38	4001.5
3183	15.1	1495.65	4001.22
3183	15.014	1497.15	4000.85
3183	15.104	1498.82	4000.59
3183	15.263	1500.55	4000.33
3183	15.422	1502.24	4000.11
3183	15.467	1503.8	3999.95
3183	15.434	1505.24	3999.72
3183	15.367	1506.46	3999.31
3183	15.272	1507.52	3998.85
3183	15.155	1508.38	3998.55
3183	14.943	1509.1	3998.45
3183	14.614	1509.62	3998.52
3183	14.204	1510.08	3998.72
3183	13.677	1510.39	3999.12
3183	13.139	1510.7	3999.62
3183	12.485	1511.02	4000.32
3183	11.799	1511.34	4001.04
3183	11.138	1511.74	4001.86
3183	10.377	1512.13	4002.84
3183	9.602	1512.58	4003.91
3183	8.736	1513.05	4005.07
3183	7.79	1513.51	4006.41
3183	6.92	1513.98	4007.73
3183	6.169	1514.48	4008.95
3183	5.568	1515.09	4009.97
3183	5.146	1515.81	4010.7
3183	4.941	1516.61	4011.25
3183	4.965	1517.38	4011.67
3183	5.133	1518.23	4011.94
3183	5.434	1519.1	4012.02
3183	5.969	1519.98	4011.96
3183	6.633	1520.78	4011.88
3183	7.384	1521.42	4011.68
3183	8.221	1522.03	4011.43
3183	9.139	1522.67	4011.01
3183	10.112	1523.28	4010.46
3183	11.128	1523.76	4010
3183	12.153	1524.1	4009.53
3183	13.182	1524.33	4009.2
3183	14.19	1524.47	4008.99
3183	15.178	1524.49	4008.9
3183	16.137	1524.4	4008.79
3183	16.99	1524.11	4008.63
3183	17.707	1523.55	4008.54
3183	18.205	1522.79	4008.56
3183	18.513	1521.89	4008.57
3183	18.621	1520.83	4008.62
3183	18.623	1519.62	4008.68
3183	18.489	1518.32	4008.8
3183	18.237	1516.86	4009.02
3183	17.762	1515.31	4009.19
3183	17.102	1513.71	4009.33
3183	16.353	1512.21	4009.53
3183	15.416	1510.78	4009.59
3183	14.216	1509.28	4009.47
3183	12.822	1507.75	4009.15
3183	11.279	1506.16	4008.72
3183	9.652	1504.65	4008.2
3183	7.952	1503.25	4007.55
3183	6.117	1501.85	4006.99
3183	4.344	1500.57	4006.49
3183	2.689	1499.38	4006.11
3183	1.264	1498.42	4005.77
3183	0.023	1497.77	4005.35
3183	-0.935	1497.43	4004.91
3183	-1.604	1497.43	4004.44
3183	-1.882	1497.67	4003.85
3183	-1.888	1498.17	4003.28
3183	-1.852	1498.97	4002.81
3183	-1.798	1500.1	4002.47
3183	-1.727	1501.51	4002.16
3183	-1.708	1503.19	4001.89
3183	-1.665	1505.14	4001.68
3183	-1.662	1507.22	4001.41
3183	-1.469	1509.39	4001
3183	-1.171	1511.51	4000.42
3183	-0.839	1513.52	3999.75
3183	-0.407	1515.49	3999.17
3183	0.099	1517.3	3998.66
3183	0.567	1518.93	3998.26
3183	1.203	1520.4	3998.02
3183	1.799	1521.7	3997.89
3183	2.41	1522.77	3997.81
3183	2.94	1523.5	3997.86
3183	3.336	1523.9	3998.03
3183	3.586	1523.97	3998.29
3183	3.789	1523.65	3998.64
3183	3.948	1523	3999.04
3183	4.04	1521.97	3999.51
3183	4.134	1520.66	4000.09
3183	4.27	1519.12	4000.83
3183	4.681	1517.42	4001.59
3183	5.326	1515.4	4002.39
3183	6.117	1513.14	4003.22
3183	7.029	1510.86	4004.02
3183	8.018	1508.59	4004.81
3183	9.104	1506.5	4005.51
3183	10.241	1504.56	4006.11
3183	11.397	1502.91	4006.54
3183	12.587	1501.52	4006.98
3183	13.877	1500.3	4007.37
3183	15.181	1499.23	4007.76
3183	16.582	1498.41	4008.2
3183	18.019	1497.92	4008.66
3183	19.525	1497.83	4009.01
3183	21.057	1498.06	4009.25
3183	22.592	1498.54	4009.35
3183	24.049	1499.2	4009.31
3183	25.446	1500.14	4009.2
3183	26.928	1501.3	4009.06
3183	28.409	1502.47	4009.03
3183	29.824	1503.66	4009.1
3183	31.1	1504.98	4009.36
3183	32.201	1506.41	4009.73
3183	33.207	1507.86	4010.23
3183	34.105	1509.34	4010.83
3183	34.974	1510.85	4011.6
3183	35.797	1512.4	4012.39
3183	36.681	1514.02	4013.23
3183	37.577	1515.52	4013.99
3183	38.382	1516.95	4014.67
3183	39.125	1518.22	4015.31
3183	39.769	1519.33	4015.83
3183	40.313	1520.27	4016.16
3183	40.716	1521	4016.24
3183	41.037	1521.58	4016.09
3183	41.263	1522.06	4015.69
3183	41.412	1522.38	4015.11
3183	41.493	1522.59	4014.27
3183	41.597	1522.61	4013.25
3183	41.802	1522.58	4011.95
3183	41.98	1522.45	4010.41
3183	42.029	1522.24	4008.82
3183	42.006	1522.01	4007.24
3183	42.038	1521.69	4005.7
3183	42.037	1521.5	4004.21
3183	42.009	1521.29	4002.85
3183	41.818	1521.07	4001.58
3183	41.49	1520.66	4000.46
3183	40.93	1520.15	3999.47
3183	40.338	1519.55	3998.6
3183	39.653	1518.86	3997.74
3183	38.909	1518.16	3997
3183	37.99	1517.4	3996.25
3183	36.949	1516.67	3995.44
3183	35.795	1515.89	3994.59
3183	34.564	1514.96	3993.66
3183	33.277	1513.94	3992.68
3183	31.918	1512.89	3991.69
3183	30.505	1511.75	3990.71
3183	28.89	1510.6	3989.69
3183	27.043	1509.5	3988.7
3183	25.09	1508.47	3987.72
3183	23.121	1507.4	3986.78
3183	20.944	1506.36	3985.89
3183	18.663	1505.29	3985.03
3183	16.239	1504.16	3984.25
3183	13.67	1502.99	3983.51
3183	11.013	1501.86	3983.05
3183	8.413	1500.89	3982.81
3183	5.937	1499.96	3982.76
3183	3.378	1499.14	3982.86
3183	0.898	1498.37	3982.9
3183	-1.449	1497.66	3983.03
3183	-3.757	1496.99	3983.32
3183	-6.064	1496.35	3983.83
3183	-8.378	1495.74	3984.49
3183	-10.668	1495.16	3985.22
3183	-12.889	1494.58	3986.04
3183	-15.037	1494.14	3986.97
3183	-17.062	1493.91	3987.97
3183	-18.922	1493.85	3989.03
3183	-20.525	1493.98	3989.95
3183	-21.778	1494.38	3990.72
3183	-22.71	1494.91	3991.42
3183	-23.172	1495.59	3991.91
3183	-23.185	1496.26	3992.34
3183	-22.837	1496.88	3992.77
3183	-22.041	1497.42	3993.11
3183	-20.824	1497.87	3993.3
3183	-19.324	1498.24	3993.3
3183	-17.489	1498.61	3993.26
3183	-15.327	1499.05	3993.17
3183	-13.046	1499.67	3993
3183	-10.648	1500.56	3992.84
3183	-8.094	1501.6	3992.64
3183	-5.399	1502.81	3992.43
3183	-2.406	1504.21	3992.34
3183	0.816	1505.83	3992.41
3183	4.093	1507.49	3992.74
3183	7.439	1509.12	3993.28
3183	10.698	1510.7	3993.98
3183	13.97	1512.21	3994.79
3183	17.152	1513.55	3995.68
3183	20.237	1514.75	3996.61
3183	23.224	1515.94	3997.59
3183	25.94	1517.1	3998.55
3183	28.337	1518.22	3999.46
3183	30.57	1519.53	4000.33
3183	32.614	1520.99	4001.13
3183	34.423	1522.55	4002.02
3183	35.941	1524.15	4003.01
3183	37.242	1525.67	4003.98
3183	38.402	1527.16	4004.83
3183	39.458	1528.61	4005.58
3183	40.388	1530.08	4006.17
3183	41.218	1531.53	4006.66
3183	41.763	1532.88	4007.1
3183	41.923	1534.08	4007.48
3183	41.882	1535.21	4007.81
3183	41.651	1536.2	4008.08
3183	41.286	1537.06	4008.41
3183	40.8	1537.73	4008.8
3183	40.18	1538.28	4009.29
3183	39.369	1538.61	4009.79
3183	38.463	1538.84	4010.26
3183	37.489	1539.01	4010.7
3183	36.56	1539.27	4011.11
3183	35.751	1539.6	4011.53
3183	35.02	1539.73	4011.99
3183	34.423	1539.78	4012.48
3183	33.94	1539.77	4013
3183	33.512	1539.69	4013.62
3183	33.063	1539.7	4014.42
3183	32.594	1539.66	4015.39
3183	32.117	1539.47	4016.4
3183	31.64	1538.99	4017.39
3183	31.165	1538.23	4018.2
3183	30.702	1537.33	4018.92
3183	30.267	1536.31	4019.49
3183	29.878	1535.24	4019.77
3183	29.467	1534.29	4019.92
3183	29.007	1533.4	4019.89
3183	28.518	1532.64	4019.76
3183	27.942	1532.03	4019.49
3183	27.311	1531.63	4019.21
3183	26.529	1531.33	4018.83
3183	25.682	1530.98	4018.32
3183	24.764	1530.61	4017.72
3183	23.731	1530.25	4017.04
3183	22.577	1529.95	4016.38
3183	21.354	1529.65	4015.75
3183	20.144	1529.4	4015.14
3183	19.086	1529.22	4014.5
3183	18.223	1528.98	4014.03
3183	17.544	1528.69	4013.57
3183	16.982	1528.27	4013.16
3183	16.589	1527.9	4012.84
3183	16.348	1527.55	4012.63
3183	16.317	1527.31	4012.49
3183	16.317	1527.07	4012.31
3183	16.328	1526.9	4012.08
3183	16.358	1526.76	4011.79
3183	16.464	1526.76	4011.57
3183	16.645	1526.83	4011.27
3183	16.993	1526.86	4010.89
3183	17.457	1526.73	4010.47
3183	17.995	1526.4	4010.07
3183	18.536	1525.99	4009.72
3183	19.106	1525.5	4009.5
3183	19.635	1524.97	4009.45
3183	20.17	1524.42	4009.34
3183	20.688	1523.79	4009.26
3183	21.122	1523	4009.23
3183	21.559	1522.04	4009.27
3183	22.002	1521.04	4009.39
3183	22.46	1520.01	4009.6
3183	23.003	1519.01	4009.8
3183	23.682	1518.02	4009.93
3183	24.409	1517.13	4010.07
3183	25.163	1516.2	4010.34
3183	25.947	1515.37	4010.74
3183	26.752	1514.57	4011.2
3183	27.748	1513.61	4011.65
3183	28.857	1512.41	4012.12
3183	30.015	1510.95	4012.56
3183	31.266	1509.34	4013.01
3183	32.584	1507.68	4013.45
3183	34.059	1506.07	4013.81
3183	35.513	1504.43	4014.18
3183	36.979	1502.75	4014.49
3183	38.426	1501.04	4014.74
3183	39.777	1499.28	4015.02
3183	41.076	1497.55	4015.4
3183	42.31	1495.83	4015.84
3183	43.418	1494.16	4016.32
3183	44.327	1492.55	4016.82
3183	45.155	1491.09	4017.35
3183	45.784	1489.77	4017.9
3183	46.134	1488.56	4018.5
3183	46.212	1487.47	4019.16
3183	46.068	1486.48	4019.71
3183	45.767	1485.46	4020.26
3183	45.243	1484.56	4020.79
3183	44.474	1483.83	4021.28
3183	43.567	1483.38	4021.69
3183	42.403	1483.18	4022
3183	41.048	1483.13	4022.16
3183	39.526	1483.3	4022.24
3183	37.882	1483.56	4022.12
3183	36.36	1483.89	4021.8
3183	34.924	1484.28	4021.33
3183	33.657	1484.81	4020.68
3183	32.433	1485.48	4019.93
3183	31.141	1486.26	4019.18
3183	29.833	1487.23	4018.57
3183	28.424	1488.37	4017.86
3183	26.912	1489.63	4017.11
3183	25.228	1491.03	4016.36
3183	23.557	1492.51	4015.57
3183	22.095	1494.01	4014.87
3183	20.929	1495.55	4014.19
3183	19.965	1497.2	4013.56
3183	19.2	1498.86	4012.98
3183	18.652	1500.49	4012.47
3183	18.225	1502.05	4012
3183	17.982	1503.55	4011.59
3183	17.905	1505.17	4011.15
3183	18.013	1507.07	4010.62
3183	18.239	1509.11	4009.91
3183	18.49	1511.36	4009.16
3183	18.65	1513.78	4008.41
3183	18.689	1516.35	4007.59
3183	18.534	1519.04	4006.7
3183	18.379	1521.71	4005.7
3183	18.183	1524.43	4004.57
3183	17.891	1527.07	4003.45
3183	17.621	1529.51	4002.3
3183	17.302	1531.76	4001.14
3183	17.028	1533.73	3999.95
3183	16.72	1535.59	3998.83
3183	16.317	1537.32	3997.86
3183	15.887	1538.96	3996.94
3183	15.377	1540.52	3996.04
3183	14.722	1542.01	3995.13
3183	13.904	1543.36	3994.28
3183	12.855	1544.61	3993.46
3183	11.763	1545.65	3992.76
3183	10.64	1546.37	3992.25
3183	9.429	1546.61	3991.91
3183	8.209	1546.53	3991.71
3183	6.957	1546.12	3991.63
3183	5.728	1545.41	3991.59
3183	4.555	1544.37	3991.59
3183	3.442	1543.16	3991.57
3183	2.437	1541.77	3991.38
3183	1.603	1540.21	3991.13
3183	0.903	1538.53	3990.88
3183	0.422	1536.84	3990.65
3183	0.055	1535.08	3990.48
3183	-0.195	1533.33	3990.34
3183	-0.394	1531.58	3990.25
3183	-0.605	1529.83	3990.16
3183	-0.746	1528.03	3990.14
3183	-0.708	1526.25	3990.18
3183	-0.49	1524.66	3990.19
3183	-0.101	1523.2	3990.15
3183	0.407	1521.94	3990.14
3183	0.85	1520.91	3990.12
3183	1.215	1520.02	3990.16
3183	1.403	1519.39	3990.25
3183	1.518	1518.86	3990.41
3183	1.601	1518.49	3990.62
3183	1.587	1518.24	3990.78
3183	1.682	1518.14	3990.93
3183	1.783	1518.27	3990.98
3183	1.9	1518.56	3990.9
3183	1.986	1519.08	3990.63
3183	2.126	1519.75	3990.16
3183	2.336	1520.62	3989.57
3183	2.707	1521.69	3988.88
3183	3.176	1522.73	3988.16
3183	3.735	1523.78	3987.4
3183	4.424	1524.92	3986.6
3183	5.11	1526.01	3985.76
3183	5.901	1526.97	3984.91
3183	6.748	1527.68	3984.01
3183	7.578	1528.38	3983.19
3183	8.362	1529.04	3982.5
3183	9.325	1529.64	3982.04
3183	10.463	1530.2	3981.8
3183	11.9	1530.64	3981.82
3183	13.463	1531.05	3982.1
3183	15.076	1531.43	3982.52
3183	16.59	1531.79	3983.04
3183	17.987	1531.96	3983.59
3183	19.309	1531.94	3984.18
3183	20.471	1531.74	3984.89
3183	21.491	1531.38	3985.63
3183	22.325	1530.84	3986.39
3183	22.961	1530.14	3987.09
3183	23.363	1529.37	3987.73
3183	23.565	1528.59	3988.34
3183	23.539	1527.8	3988.8
3183	23.34	1526.87	3989.11
3183	23.005	1525.9	3989.28
3183	22.339	1524.99	3989.34
3183	21.428	1524.21	3989.24
3183	20.303	1523.34	3989.06
3183	18.958	1522.39	3988.81
3183	17.266	1521.32	3988.58
3183	15.38	1520.18	3988.29
3183	13.289	1518.99	3988.05
3183	11.056	1517.6	3987.95
3183	8.746	1516.08	3987.98
3183	6.498	1514.47	3988.15
3183	4.276	1512.92	3988.38
3183	2.219	1511.3	3988.61
3183	0.339	1509.72	3988.92
3183	-1.281	1508.22	3989.27
3183	-2.738	1506.92	3989.67
3183	-3.971	1505.76	3990.16
3183	-5.027	1504.8	3990.81
3183	-5.893	1504.02	3991.52
3183	-6.512	1503.34	3992.23
3183	-6.864	1502.81	3992.92
3183	-7.168	1502.48	3993.45
3183	-7.189	1502.28	3993.73
3183	-6.881	1502.14	3993.8
3183	-6.242	1502.05	3993.71
3183	-5.227	1502.07	3993.59
3183	-3.957	1502.21	3993.46
3183	-2.431	1502.49	3993.17
3183	-0.71	1502.91	3992.84
3183	1.349	1503.53	3992.33
3183	3.68	1504.4	3991.61
3183	6.251	1505.42	3990.7
3183	8.989	1506.5	3989.73
3183	11.827	1507.75	3988.78
3183	14.642	1509.12	3987.91
3183	17.311	1510.53	3987.23
3183	19.862	1511.95	3986.78
3183	22.209	1513.33	3986.53
3183	24.436	1514.63	3986.44
3183	26.587	1515.87	3986.32
3183	28.594	1517.06	3986.25
3183	30.373	1518.3	3986.24
3183	32.049	1519.44	3986.26
3183	33.493	1520.49	3986.45
3183	34.743	1521.44	3987
3183	35.755	1522.3	3987.83
3183	36.504	1523.16	3988.9
3183	36.955	1523.93	3990.08
3183	37.138	1524.7	3991.46
3183	37.098	1525.36	3992.93
3183	36.78	1525.82	3994.51
3183	36.106	1526.12	3996.25
3183	35.157	1526.31	3998.07
3183	33.948	1526.38	4000.04
3183	32.498	1526.27	4002.16
3183	30.901	1526.05	4004.42
3183	29.268	1525.67	4006.8
3183	27.671	1525.2	4009.29
3183	26.1	1524.63	4011.84
3183	24.618	1523.98	4014.4
3183	23.257	1523.32	4016.96
3183	22.098	1522.66	4019.65
3183	21.097	1522.13	4022.43
3183	20.195	1521.8	4025.22
3183	19.41	1521.7	4028.21
3183	18.61	1521.94	4031.3
3183	17.972	1522.39	4034.57
3183	17.409	1523.13	4038.09
3183	16.89	1524.26	4041.9
3183	16.346	1525.68	4045.98
3183	15.707	1527.62	4050.49
3183	15.035	1529.98	4055.55
3183	14.454	1532.92	4061.07
3183	13.854	1536.3	4067.08
3183	13.229	1540.21	4073.66
3183	12.628	1544.57	4080.74
3183	12.007	1549.48	4088.3
3183	11.35	1554.77	4096.49
3183	10.669	1560.4	4105.27
3183	10.088	1566.56	4114.69
3183	9.41	1573.19	4124.75
3183	8.672	1580.3	4135.5
3183	7.821	1587.77	4146.91
3183	6.863	1595.5	4158.98
3183	5.816	1603.47	4171.74
3183	4.739	1611.82	4185.21
3183	3.801	1620.41	4199.35
3183	2.991	1629.3	4214.18
3183	2.268	1638.32	4229.68
3183	1.657	1647.51	4245.85
3183	1.12	1656.8	4262.77
3183	0.751	1666.22	4280.36
3183	0.461	1675.68	4298.54
3183	0.251	1685.1	4317.26
3183	0.199	1694.42	4336.4
3183	0.372	1703.69	4355.91
3183	0.684	1712.78	4375.7
3183	1.167	1721.52	4395.79
3183	1.643	1730.05	4415.9
3183	2.108	1738.17	4435.78
3183	2.491	1745.74	4455.36
3183	2.893	1752.72	4474.58
3183	3.307	1759.05	4493.3
3183	3.854	1764.81	4511.54
3183	4.674	1769.97	4529.19
3183	5.716	1774.47	4546.07
3183	6.862	1778.19	4562.08
3183	7.93	1781.2	4577.13
3183	8.986	1783.54	4591.03
3183	10.15	1785.2	4603.67
3183	11.41	1786.13	4615.02
3183	12.796	1786.3	4624.82
3183	14.205	1785.71	4633.06
3183	15.695	1784.39	4639.69
3183	17.192	1782.31	4644.64
3183	18.602	1779.48	4647.85
3183	19.926	1775.9	4649.29
3183	21.116	1771.7	4648.82
3183	22.348	1766.86	4646.4
3183	23.605	1761.53	4642.03
3183	24.751	1755.7	4635.63
3183	25.782	1749.38	4627.12
3183	26.554	1742.61	4616.51
3183	27.07	1735.39	4604.04
3183	27.362	1727.61	4589.67
3183	27.454	1719.28	4573.51
3183	27.335	1710.38	4555.64
3183	26.875	1700.91	4536
3183	26.216	1690.83	4514.68
3183	25.287	1680	4491.63
3183	24.067	1668.52	4467
3183	22.507	1656.47	4440.94
3183	20.71	1643.91	4413.37
3183	18.691	1630.86	4384.35
3183	16.496	1617.39	4353.9
3183	14.168	1603.65	4322.19
3183	11.721	1589.64	4289.28
3183	9.123	1575.34	4255.23
3183	6.445	1560.77	4220.09
3183	3.632	1545.95	4183.88
3183	0.863	1530.91	4146.77
3183	-1.737	1515.66	4108.97
3183	-4.257	1500.36	4070.68
3183	-6.677	1485.09	4032.08
3183	-9.11	1469.82	3993.21
3183	-11.692	1454.58	3954.19
3183	-14.335	1439.56	3915.27
3183	-16.932	1424.75	3876.56
3183	-19.361	1410.28	3838.31
3183	-21.594	1396.17	3800.8
3183	-23.741	1382.64	3764.24
3183	-25.615	1369.7	3728.73
3183	-27.273	1357.45	3694.38
3183	-28.794	1345.79	3661.39
3183	-30.227	1334.73	3629.91
3183	-31.663	1324.22	3599.94
3183	-33.097	1314.23	3571.66
3183	-34.299	1304.85	3545.1
3183	-35.328	1296.06	3520.32
3183	-36.209	1287.94	3497.39
3183	-36.981	1280.45	3476.29
3183	-37.709	1273.67	3457.14
3183	-38.412	1267.74	3440.02
3183	-39.002	1262.62	3424.89
3183	-39.415	1258.24	3411.69
3183	-39.592	1254.65	3400.49
3183	-39.525	1251.76	3391.31
3183	-39.269	1249.62	3384.08
3183	-38.77	1248.18	3378.82
3183	-38.079	1247.46	3375.4
3183	-37.214	1247.41	3373.73
3183	-36.183	1247.89	3373.81
3183	-35.045	1248.84	3375.6
3183	-33.843	1250.12	3379.06
3183	-32.492	1251.86	3384.18
3183	-31.018	1254.04	3390.89
3183	-29.376	1256.77	3399.01
3183	-27.688	1260.03	3408.3
3183	-26.059	1263.75	3418.76
3183	-24.369	1267.86	3430.3
3183	-22.786	1272.3	3442.88
3183	-21.138	1277.11	3456.44
3183	-19.449	1282.16	3470.83
3183	-17.728	1287.39	3485.94
3183	-16.034	1292.77	3501.73
3183	-14.407	1298.25	3518.17
3183	-12.882	1303.89	3535.22
3183	-11.403	1309.61	3552.76
3183	-9.976	1315.35	3570.61
3183	-8.676	1321.09	3588.66
3183	-7.424	1326.85	3606.82
3183	-6.191	1332.58	3625.14
3183	-5.004	1338.43	3643.39
3183	-3.821	1344.32	3661.49
3183	-2.615	1350.14	3679.31
3183	-1.451	1355.94	3696.75
3183	-0.359	1361.64	3713.77
3183	0.629	1367.2	3730.44
3183	1.43	1372.73	3746.76
3183	2.093	1378.27	3762.6
3183	2.651	1383.9	3777.83
3183	3.208	1389.54	3792.37
3183	3.551	1395.09	3806.21
3183	3.684	1400.52	3819.38
3183	3.645	1405.78	3831.94
3183	3.543	1410.93	3843.9
3183	3.383	1416.11	3855.29
3183	3.157	1421.39	3866.12
3183	2.76	1426.77	3876.49
3183	2.217	1432.15	3886.31
3183	1.564	1437.54	3895.5
3183	0.71	1442.86	3904.11
3183	-0.247	1448.1	3912.14
3183	-1.325	1453.12	3919.65
3183	-2.469	1457.92	3926.63
3183	-3.702	1462.51	3933.19
3183	-5.067	1466.95	3939.39
3183	-6.35	1471.27	3945.29
3183	-7.458	1475.49	3950.8
3183	-8.561	1479.59	3955.86
3183	-9.588	1483.56	3960.52
3183	-10.593	1487.32	3964.89
3183	-11.485	1490.96	3968.94
3183	-12.196	1494.52	3972.8
3183	-12.649	1498.07	3976.52
3183	-12.831	1501.41	3980.07
3183	-12.851	1504.44	3983.35
3183	-12.747	1507.11	3986.47
3183	-12.482	1509.33	3989.4
3183	-12.022	1511.08	3992.19
3183	-11.491	1512.38	3994.78
3183	-10.765	1513.3	3997.2
3183	-9.943	1513.84	3999.4
3183	-9.015	1514.15	4001.46
3183	-8.009	1514.22	4003.36
3183	-6.838	1514.19	4005.05
3183	-5.375	1514.09	4006.43
3183	-3.707	1513.78	4007.47
3183	-1.969	1513.27	4008.2
3183	-0.202	1512.53	4008.73
3183	1.619	1511.55	4009.12
3183	3.414	1510.35	4009.31
3183	5.114	1508.97	4009.3
3183	6.609	1507.39	4009.01
3183	7.924	1505.64	4008.52
3183	8.919	1503.7	4007.84
3183	9.569	1501.84	4006.93
3183	9.993	1499.91	4005.9
3183	10.213	1498.03	4004.83
3183	10.341	1496.26	4003.66
3183	10.489	1494.75	4002.63
3183	10.709	1493.58	4001.75
3183	10.911	1492.64	4000.9
3183	11.144	1491.92	4000.07
3183	11.325	1491.38	3999.15
3183	11.416	1491.1	3998.16
3183	11.158	1490.98	3997.1
3183	10.543	1491.1	3996.01
3183	9.693	1491.46	3994.84
3183	8.569	1492.05	3993.66
3183	7.445	1492.72	3992.43
3183	6.287	1493.53	3991.32
3183	5.072	1494.48	3990.13
3183	3.926	1495.59	3988.95
3183	2.907	1496.81	3987.77
3183	2.087	1498.01	3986.55
3183	1.567	1499.2	3985.47
3183	1.329	1500.44	3984.61
3183	1.381	1501.74	3984.07
3183	1.663	1503.12	3983.82
3183	2.065	1504.69	3983.75
3183	2.448	1506.26	3983.88
3183	2.773	1507.86	3984.22
3183	3.022	1509.54	3984.77
3183	3.269	1511.19	3985.52
3183	3.605	1512.82	3986.37
3183	4.092	1514.38	3987.39
3183	4.974	1515.82	3988.51
3183	6.145	1517.1	3989.69
3183	7.624	1518.19	3990.81
3183	9.258	1519.21	3991.73
3183	10.869	1520.14	3992.37
3183	12.52	1520.92	3992.59
3183	14.148	1521.49	3992.58
3183	15.811	1521.95	3992.51
3183	17.371	1522.35	3992.45
3183	18.774	1522.75	3992.46
3183	20.006	1523	3992.48
3183	21.069	1523.16	3992.54
3183	21.903	1523.12	3992.74
3183	22.552	1522.93	3993.04
3183	23.016	1522.55	3993.47
3183	23.397	1522.09	3993.91
3183	23.641	1521.46	3994.35
3183	23.805	1520.79	3994.89
3183	23.892	1520.14	3995.6
3183	23.811	1519.4	3996.49
3183	23.607	1518.78	3997.45
3183	23.139	1518.15	3998.35
3183	22.448	1517.49	3999.09
3183	21.656	1516.75	3999.68
3183	20.824	1516.05	4000.07
3183	20.025	1515.42	4000.32
3183	19.326	1514.88	4000.42
3183	18.624	1514.48	4000.29
3183	17.843	1514.17	4000.1
3183	17.048	1513.93	3999.85
3183	16.348	1513.85	3999.65
3183	15.645	1513.89	3999.38
3183	14.944	1514.11	3999.06
3183	14.275	1514.48	3998.57
3183	13.595	1514.82	3998.01
3183	12.956	1515.23	3997.38
3183	12.407	1515.55	3996.82
3183	11.991	1515.86	3996.32
3183	11.603	1516.04	3995.96
3183	11.169	1516.13	3995.79
3183	10.758	1516.11	3995.69
3183	10.332	1516.05	3995.52
3183	10.114	1516	3995.3
3183	9.992	1516.06	3994.91
3183	9.934	1516.15	3994.47
3183	9.905	1516.04	3993.97
3183	9.958	1515.97	3993.55
3183	9.969	1515.83	3993.43
3183	10.052	1515.57	3993.57
3183	10.178	1515.18	3993.85
3183	10.321	1514.76	3994.19
3183	10.352	1514.3	3994.41
3183	10.352	1513.72	3994.56
3183	10.393	1512.99	3994.48
3183	10.541	1512.23	3994.23
3183	10.823	1511.38	3994.07
3183	11.118	1510.52	3993.92
3183	11.387	1509.74	3993.74
3183	11.613	1509.02	3993.57
3183	11.944	1508.47	3993.47
3183	12.428	1508.12	3993.39
3183	13.022	1507.94	3993.26
3183	13.637	1507.78	3993.04
3183	14.204	1507.65	3992.76
3183	14.869	1507.5	3992.52
3183	15.574	1507.52	3992.35
3183	16.379	1507.61	3992.32
3183	17.232	1507.71	3992.55
3183	18.298	1507.95	3993.02
3183	19.409	1508.43	3993.56
3183	20.668	1509.08	3994.3
3183	22.095	1509.89	3995.19
3183	23.721	1510.97	3996.32
3183	25.588	1512.24	3997.61
3183	27.563	1513.69	3999.05
3183	29.539	1515.34	4000.64
3183	31.473	1517.02	4002.28
3183	33.269	1518.55	4004.17
3183	35.001	1519.99	4006.14
3183	36.687	1521.2	4008.15
3183	38.181	1522.18	4010.15
3183	39.492	1522.86	4012.04
3183	40.644	1523.36	4013.83
3183	41.684	1523.66	4015.51
3183	42.559	1523.81	4016.99
3183	43.227	1523.72	4018.3
3183	43.757	1523.31	4019.27
3183	43.992	1522.59	4019.85
3183	43.948	1521.62	4020.13
3183	43.616	1520.39	4020.07
3183	43.149	1518.92	4019.81
3183	42.51	1517.2	4019.34
3183	41.69	1515.23	4018.7
3183	40.668	1513.04	4018.11
3183	39.417	1510.7	4017.54
3183	38.003	1508.25	4016.97
3183	36.459	1505.72	4016.38
3183	34.882	1503.22	4015.77
3183	33.287	1500.79	4015.07
3183	31.713	1498.44	4014.41
3183	30.053	1496.31	4013.85
3183	28.286	1494.35	4013.46
3183	26.356	1492.58	4013.14
3183	24.263	1490.95	4012.95
3183	22.135	1489.45	4012.79
3183	20.007	1488.07	4012.53
3183	17.88	1486.87	4012.27
3183	15.864	1485.87	4012
3183	13.991	1485.03	4011.72
3183	12.205	1484.33	4011.44
3183	10.543	1483.78	4011.16
3183	8.878	1483.39	4011.01
3183	7.205	1483.17	4010.98
3183	5.482	1483.08	4011.01
3183	3.804	1483.22	4011.01
3183	2.148	1483.62	4011.07
3183	0.586	1484.24	4011.26
3183	-0.848	1485.1	4011.53
3183	-2.149	1486.12	4011.85
3183	-3.366	1487.31	4012.2
3183	-4.541	1488.47	4012.49
3183	-5.54	1489.57	4012.65
3183	-6.276	1490.65	4012.71
3183	-6.731	1491.66	4012.82
3183	-7.025	1492.51	4012.99
3183	-7.203	1493.3	4013.13
3183	-7.221	1494.05	4013.16
3183	-7.287	1494.8	4013.13
3183	-7.367	1495.43	4013.01
3183	-7.45	1495.93	4012.79
3183	-7.543	1496.29	4012.53
3183	-7.745	1496.61	4012.1
3183	-7.996	1496.77	4011.54
3183	-8.155	1496.85	4010.94
3183	-8.3	1496.88	4010.35
3183	-8.496	1496.82	4009.73
3183	-8.64	1496.54	4009.06
3183	-8.793	1496.08	4008.19
3183	-9.022	1495.46	4007.2
3183	-9.413	1494.78	4006.08
3183	-9.908	1494.17	4004.93
3183	-10.524	1493.5	4003.88
3183	-11.231	1492.89	4003
3183	-11.9	1492.28	4002.31
3183	-12.604	1491.82	4001.76
3183	-13.273	1491.61	4001.4
3183	-13.963	1491.51	4001.22
3183	-14.607	1491.39	4001.28
3183	-15.117	1491.25	4001.44
3183	-15.679	1491.29	4001.81
3183	-16.214	1491.44	4002.36
3183	-16.621	1491.62	4003
3183	-16.89	1491.87	4003.57
3183	-17.096	1492.19	4004.01
3183	-17.188	1492.55	4004.36
3183	-17.086	1492.75	4004.58
3183	-16.908	1492.89	4004.69
3183	-16.806	1493.05	4004.59
3183	-16.795	1493.23	4004.29
3183	-16.796	1493.42	4003.81
3183	-16.698	1493.61	4003.2
3183	-16.611	1493.8	4002.56
3183	-16.523	1494.14	4001.89
3183	-16.447	1494.58	4001.17
3183	-16.454	1495.1	4000.27
3183	-16.471	1495.66	3999.37
3183	-16.49	1496.28	3998.57
3183	-16.628	1497	3997.9
3183	-16.902	1497.89	3997.37
3183	-17.265	1498.99	3997.05
3183	-17.646	1500.19	3996.83
3183	-18.058	1501.54	3996.73
3183	-18.508	1502.94	3996.81
3183	-19.115	1504.4	3997.02
3183	-19.944	1505.92	3997.38
3183	-20.873	1507.55	3997.8
3183	-21.851	1509.26	3998.18
3183	-22.71	1511.01	3998.65
3183	-23.372	1512.74	3999.23
3183	-23.819	1514.5	3999.84
3183	-24.013	1516.24	4000.49
3183	-23.979	1517.83	4001.11
3183	-23.712	1519.36	4001.91
3183	-23.26	1520.82	4002.65
3183	-22.625	1522.09	4003.38
3183	-21.826	1523.26	4004.03
3183	-20.949	1524.28	4004.59
3183	-20.002	1525.26	4005.09
3183	-18.957	1526.25	4005.5
3183	-17.778	1527.14	4005.83
3183	-16.414	1528	4006.05
3183	-14.911	1528.86	4006.06
3183	-13.453	1529.68	4005.82
3183	-11.932	1530.5	4005.48
3183	-10.157	1531.27	4005.09
3183	-8.181	1531.94	4004.63
3183	-6.228	1532.53	4004.2
3183	-4.408	1533.13	4003.78
3183	-2.798	1533.73	4003.35
3183	-1.391	1534.32	4003.03
3183	-0.222	1534.81	4002.82
3183	0.765	1535.17	4002.76
3183	1.623	1535.45	4002.82
3183	2.483	1535.57	4003.01
3183	3.265	1535.49	4003.29
3183	3.877	1535.33	4003.74
3183	4.534	1535.07	4004.42
3183	5.356	1534.75	4005.2
3183	6.269	1534.26	4006.11
3183	7.356	1533.7	4007.16
3183	8.52	1533.15	4008.2
3183	9.731	1532.52	4009.21
3183	11.017	1531.92	4010.29
3183	12.475	1531.32	4011.22
3183	14.054	1530.66	4012.05
3183	15.571	1529.96	4012.69
3183	17.069	1529.11	4013.22
3183	18.551	1528.04	4013.47
3183	20.086	1526.78	4013.5
3183	21.638	1525.3	4013.35
3183	23.221	1523.78	4013.03
3183	24.895	1522.32	4012.53
3183	26.476	1520.93	4011.8
3183	27.941	1519.58	4010.83
3183	29.163	1518.32	4009.52
3183	30.22	1517.26	4007.96
3183	31.147	1516.22	4006.09
3183	31.773	1515.11	4003.99
3183	31.955	1514.03	4001.71
3183	31.833	1513.05	3999.22
3183	31.273	1512.11	3996.57
3183	30.361	1511.12	3993.87
3183	29.205	1510.1	3991.28
3183	27.849	1509.01	3988.78
3183	26.316	1507.79	3986.43
3183	24.584	1506.47	3984.28
3183	22.863	1505.02	3982.24
3183	21.035	1503.61	3980.21
3183	19.112	1502.25	3978.48
3183	17.22	1500.99	3977.07
3183	15.31	1499.75	3975.86
3183	13.354	1498.42	3974.91
3183	11.399	1497.06	3974.26
3183	9.485	1495.79	3974.06
3183	7.703	1494.58	3974.26
3183	6.019	1493.39	3974.77
3183	4.414	1492.23	3975.43
3183	2.85	1491.15	3976.24
3183	1.409	1490.07	3977.13
3183	0.148	1488.87	3978.07
3183	-1.02	1487.66	3978.98
3183	-1.983	1486.53	3980.02
3183	-2.803	1485.58	3981.09
3183	-3.491	1484.71	3982.1
3183	-4.11	1484.09	3983.1
3183	-4.653	1483.8	3984.05
3183	-5.128	1483.9	3984.89
3183	-5.643	1484.48	3985.61
3183	-6.103	1485.41	3986.22
3183	-6.505	1486.6	3986.76
3183	-6.953	1488.02	3987.31
3183	-7.291	1489.68	3987.9
3183	-7.653	1491.54	3988.59
3183	-8.021	1493.53	3989.33
3183	-8.343	1495.53	3990.17
3183	-8.564	1497.65	3991.23
3183	-8.654	1499.91	3992.49
3183	-8.723	1502.39	3993.98
3183	-8.772	1505.16	3995.83
3183	-8.8	1508.09	3998.07
3183	-8.714	1511.19	4000.56
3183	-8.385	1514.29	4003.14
3183	-7.819	1517.31	4005.77
3183	-7.156	1520.19	4008.34
3183	-6.382	1522.86	4010.89
3183	-5.372	1525.25	4013.51
3183	-4.167	1527.24	4016.1
3183	-2.738	1528.72	4018.65
3183	-1.084	1529.68	4021.18
3183	0.775	1530.35	4023.68
3183	2.715	1530.72	4026.05
3183	4.765	1530.8	4028.23
3183	6.867	1530.59	4030.14
3183	9.037	1530.16	4031.73
3183	11.223	1529.58	4033.12
3183	13.419	1528.84	4034.4
3183	15.649	1527.9	4035.64
3183	17.825	1526.87	4036.84
3183	19.919	1525.66	4037.98
3183	22.002	1524.38	4038.95
3183	24.044	1523.12	4039.72
3183	25.734	1521.77	4040.21
3183	26.983	1520.39	4040.47
3183	27.832	1518.98	4040.48
3183	28.356	1517.65	4040.41
3183	28.433	1516.4	4040.39
3183	28.088	1515.22	4040.33
3183	27.375	1514.26	4040.2
3183	26.379	1513.53	4040.04
3183	25.112	1513	4039.81
3183	23.652	1512.57	4039.64
3183	22.083	1512.32	4039.49
3183	20.498	1512.23	4039.39
3183	18.921	1512.3	4039.28
3183	17.321	1512.41	4039.28
3183	15.631	1512.62	4039.43
3183	13.806	1512.89	4039.71
3183	11.875	1513.14	4040.04
3183	10.044	1513.37	4040.43
3183	8.24	1513.53	4040.81
3183	6.361	1513.53	4041.11
3183	4.601	1513.54	4041.35
3183	3.124	1513.57	4041.56
3183	1.842	1513.74	4041.75
3183	0.768	1514.04	4041.98
3183	-0.061	1514.49	4042.05
3183	-0.775	1515.04	4042.05
3183	-1.413	1515.73	4042.17
3183	-2.132	1516.46	4042.15
3183	-3.004	1517.18	4041.98
3183	-3.921	1517.87	4041.72
3183	-4.826	1518.48	4041.41
3183	-5.691	1518.96	4041.09
3183	-6.596	1519.37	4040.66
3183	-7.337	1519.75	4040.26
3183	-7.84	1520.02	4039.85
3183	-8.064	1520.17	4039.27
3183	-8.107	1520.3	4038.67
3183	-7.927	1520.38	4038.03
3183	-7.601	1520.36	4037.31
3183	-7.099	1520.35	4036.55
3183	-6.455	1520.29	4035.54
3183	-5.779	1520.06	4034.57
3183	-5.042	1519.52	4033.57
3183	-4.174	1518.65	4032.6
3183	-3.212	1517.41	4031.63
3183	-2.173	1515.81	4030.75
3183	-1.043	1513.99	4029.83
3183	0.134	1512.04	4028.88
3183	1.51	1509.92	4027.84
3183	3.006	1507.68	4026.98
3183	4.557	1505.39	4026.14
3183	6.144	1503.03	4025.37
3183	7.776	1500.51	4024.66
3183	9.421	1497.84	4024.02
3183	10.928	1495.04	4023.45
3183	12.355	1492.2	4022.85
3183	13.558	1489.4	4022.21
3183	14.609	1486.5	4021.47
3183	15.506	1483.67	4020.61
3183	16.335	1480.89	4019.57
3183	17.105	1478.14	4018.35
3183	17.778	1475.39	4017.09
3183	18.377	1472.76	4015.8
3183	18.858	1470.41	4014.5
3183	19.192	1468.25	4013.19
3183	19.409	1466.32	4011.87
3183	19.6	1464.55	4010.43
3183	19.769	1462.75	4008.99
3183	19.897	1461.09	4007.61
3183	19.961	1459.56	4006.27
3183	19.952	1458.09	4005.07
3183	19.991	1456.66	4004.13
3183	19.993	1455.37	4003.43
3183	19.906	1454.24	4003.03
3183	19.685	1453.27	4002.93
3183	19.29	1452.46	4003.09
3183	18.702	1451.71	4003.36
3183	18.045	1451.16	4003.77
3183	17.275	1450.74	4004.35
3183	16.475	1450.4	4004.98
3183	15.684	1450.31	4005.58
3183	14.945	1450.48	4006.3
3183	14.257	1450.98	4007.07
3183	13.682	1451.62	4007.97
3183	13.241	1452.41	4008.9
3183	12.825	1453.4	4009.82
3183	12.52	1454.59	4010.78
3183	12.281	1456.01	4011.73
3183	12.207	1457.69	4012.73
3183	12.309	1459.55	4013.72
3183	12.677	1461.72	4014.82
3183	13.234	1464.25	4015.91
3183	13.821	1467.16	4017.03
3183	14.412	1470.42	4018.19
3183	14.958	1474	4019.6
3183	15.571	1477.97	4021.19
3183	16.311	1482.33	4023
3183	17.161	1487.07	4025.09
3183	18.174	1492.14	4027.5
3183	19.265	1497.54	4030.28
3183	20.284	1503.15	4033.42
3183	21.339	1508.97	4036.91
3183	22.423	1514.91	4040.79
3183	23.487	1520.88	4045.15
3183	24.454	1527.01	4050.12
3183	25.404	1533.18	4055.79
3183	26.236	1539.38	4062.16
3183	26.907	1545.65	4069.31
3183	27.464	1552.09	4077.24
3183	27.904	1558.63	4085.97
3183	28.05	1565.33	4095.56
3183	27.987	1572.24	4106.09
3183	27.76	1579.38	4117.58
3183	27.513	1586.74	4130.12
3183	27.234	1594.42	4143.76
3183	26.928	1602.34	4158.55
3183	26.56	1610.46	4174.67
3183	26.202	1618.79	4192.19
3183	25.782	1627.25	4210.94
3183	25.23	1635.89	4231
3183	24.605	1644.81	4252.44
3183	23.862	1654.01	4275.34
3183	22.931	1663.38	4299.6
3183	21.884	1673.22	4325.39
3183	20.805	1683.49	4352.62
3183	19.699	1694.25	4381.21
3183	18.644	1705.49	4411.14
3183	17.598	1717.38	4442.36
3183	16.638	1729.91	4474.83
3183	15.805	1743.11	4508.4
3183	14.94	1756.92	4542.95
3183	14.16	1771.26	4578.25
3183	13.313	1785.99	4614.28
3183	12.35	1801.01	4651.04
3183	11.229	1816.3	4688.49
3183	10.155	1831.77	4726.43
3183	9.186	1847.36	4764.76
3183	8.297	1862.99	4803.32
3183	7.448	1878.6	4841.94
3183	6.772	1894.21	4880.42
3183	6.414	1909.73	4918.64
3183	6.4	1925.07	4956.48
3183	6.648	1940.21	4993.83
3183	7.035	1955.01	5030.6
3183	7.504	1969.37	5066.59
3183	7.975	1983.28	5101.67
3183	8.5	1996.53	5135.53
3183	9.105	2009.1	5167.88
3183	9.766	2020.82	5198.39
3183	10.364	2031.49	5226.83
3183	10.912	2041.08	5253.04
3183	11.648	2049.38	5276.82
3183	12.493	2056.36	5297.9
3183	13.471	2062	5316.3
3183	14.668	2066.29	5331.81
3183	16.066	2069.18	5344.15
3183	17.475	2070.63	5353.1
3183	18.935	2070.7	5358.57
3183	20.376	2069.44	5360.35
3183	21.771	2066.78	5358.35
3183	23.121	2062.65	5352.43
3183	24.273	2057	5342.56
3183	25.294	2049.67	5328.71
3183	26.192	2040.52	5310.86
3183	27.03	2029.61	5288.97
3183	27.817	2016.85	5262.99
3183	28.507	2002.26	5233.01
3183	29.074	1985.99	5199
3183	29.574	1967.97	5160.82
3183	30.02	1948.18	5118.53
3183	30.421	1926.7	5072.29
3183	30.636	1903.52	5022.05
3183	30.621	1878.81	4967.99
3183	30.486	1852.68	4910.44
3183	30.165	1825.28	4849.59
3183	29.646	1796.56	4785.88
3183	28.982	1766.64	4719.45
3183	28.209	1735.57	4650.44
3183	27.188	1703.4	4579.02
3183	26.027	1670.28	4505.6
3183	24.717	1636.48	4430.34
3183	23.108	1602.08	4353.54
3183	21.273	1567.21	4275.49
3183	19.17	1532.14	4196.68
3183	16.933	1497.18	4117.35
3183	14.516	1462.42	4037.88
3183	12.097	1428.02	3958.57
3183	9.722	1394.06	3879.6
3183	7.4	1360.61	3801.09
3183	4.955	1327.77	3723.21
3183	2.506	1295.68	3646.17
3183	0.253	1264.5	3570.36
3183	-1.788	1234.31	3496.15
3183	-3.548	1205.33	3423.73
3183	-5.009	1177.53	3353.36
3183	-6.199	1151.09	3285.37
3183	-7.212	1126.04	3220.11
3183	-8.142	1102.5	3157.77
3183	-8.964	1080.59	3098.45
3183	-9.645	1060.4	3042.34
3183	-10.228	1041.97	2989.55
3183	-10.743	1025.16	2940.38
3183	-11.162	1010.08	2895.06
3183	-11.473	996.693	2853.8
3183	-11.676	984.968	2816.78
3183	-11.747	974.98	2783.96
3183	-11.734	966.596	2755.49
3183	-11.682	959.891	2731.41
3183	-11.67	954.879	2711.69
3183	-11.632	951.534	2696.33
3183	-11.325	949.875	2685.12
3183	-10.947	949.786	2678.03
3183	-10.601	951.134	2674.9
3183	-10.254	953.999	2675.74
3183	-9.982	958.18	2680.37
3183	-9.687	963.558	2688.64
3183	-9.408	970.115	2700.27
3183	-9.124	977.883	2715.1
3183	-8.932	986.671	2732.89
3183	-8.72	996.326	2753.42
3183	-8.542	1006.7	2776.47
3183	-8.388	1017.76	2801.65
3183	-8.132	1029.49	2828.67
3183	-7.763	1041.83	2857.39
3183	-7.37	1054.89	2887.56
3183	-6.839	1068.45	2918.88
3183	-6.155	1082.45	2951.26
3183	-5.49	1096.84	2984.55
3183	-4.778	1111.5	3018.53
3183	-4.048	1126.26	3053.03
3183	-3.419	1141.02	3087.86
3183	-2.897	1155.77	3122.84
3183	-2.47	1170.38	3157.89
3183	-2.114	1184.93	3192.88
3183	-1.791	1199.28	3227.65
3183	-1.51	1213.48	3262.12
3183	-1.25	1227.56	3296.28
3183	-0.929	1241.41	3330.02
3183	-0.603	1254.97	3363.18
3183	-0.214	1268.38	3395.69
3183	0.246	1281.61	3427.5
3183	0.751	1294.62	3458.41
3183	1.255	1307.38	3488.41
3183	1.685	1319.94	3517.49
3183	2.098	1332.19	3545.64
3183	2.467	1344	3572.81
3183	2.699	1355.38	3598.99
3183	2.825	1366.28	3624.11
3183	3.078	1376.61	3648.17
3183	3.417	1386.39	3671.17
3183	3.846	1395.73	3693.22
3183	4.28	1404.68	3714.19
3183	4.692	1413.31	3734.18
3183	5.2	1421.6	3753.23
3183	5.733	1429.44	3771.4
3183	6.304	1436.93	3788.73
3183	6.909	1444.03	3805.15
3183	7.491	1450.7	3820.72
3183	8.024	1456.99	3835.41
3183	8.527	1462.88	3849.19
3183	9.017	1468.23	3862.15
3183	9.485	1473.16	3874.27
3183	9.995	1477.61	3885.58
3183	10.549	1481.59	3896.21
3183	11.15	1485.02	3906.13
3183	11.698	1487.99	3915.47
3183	12.156	1490.48	3924.25
3183	12.516	1492.55	3932.57
3183	12.81	1494.21	3940.33
3183	12.922	1495.64	3947.52
3183	12.922	1496.87	3954.07
3183	12.828	1497.88	3960.07
3183	12.664	1498.7	3965.44
3183	12.298	1499.34	3970.31
3183	11.745	1499.89	3974.62
3183	11.036	1500.44	3978.45
3183	10.199	1500.88	3981.95
3183	9.374	1501.14	3985.13
3183	8.606	1501.29	3987.99
3183	7.941	1501.26	3990.51
3183	7.41	1501.05	3992.68
3183	6.964	1500.7	3994.44
3183	6.479	1500.14	3995.8
3183	6.056	1499.4	3996.84
3183	5.663	1498.54	3997.65
3183	5.401	1497.61	3998.28
3183	5.171	1496.62	3998.7
3183	5.069	1495.58	3998.96
3183	5.098	1494.47	3999.15
3183	5.24	1493.37	3999.28
3183	5.473	1492.19	3999.27
3183	5.867	1490.93	3999.18
3183	6.478	1489.66	3998.92
3183	7.305	1488.3	3998.38
3183	8.381	1487.02	3997.63
3183	9.578	1485.59	3996.69
3183	10.918	1484.13	3995.63
3183	12.264	1482.65	3994.43
3183	13.456	1481.11	3993.08
3183	14.476	1479.46	3991.67
3183	15.403	1477.85	3990.17
3183	16.234	1476.46	3988.67
3183	16.994	1475.28	3987.18
3183	17.748	1474.44	3985.79
3183	18.346	1473.91	3984.46
3183	18.771	1473.59	3983.13
3183	19.05	1473.55	3981.78
3183	19.356	1473.76	3980.55
3183	19.605	1474.3	3979.49
3183	19.852	1475.12	3978.58
3183	20.058	1476.2	3977.78
3183	20.168	1477.54	3977.16
3183	20.038	1478.99	3976.74
3183	19.682	1480.63	3976.49
3183	19.1	1482.53	3976.45
3183	18.398	1484.58	3976.61
3183	17.545	1486.94	3976.9
3183	16.668	1489.42	3977.26
3183	15.882	1492.07	3977.55
3183	15.205	1494.97	3977.86
3183	14.536	1497.98	3978.18
3183	13.797	1501.03	3978.47
3183	13.044	1504.02	3978.7
3183	12.137	1506.91	3978.92
3183	11.091	1509.54	3979.18
3183	9.911	1511.89	3979.53
3183	8.648	1514.12	3980.12
3183	7.324	1516.18	3980.86
3183	5.883	1518.01	3981.66
3183	4.406	1519.66	3982.44
3183	2.894	1521.16	3983.12
3183	1.47	1522.43	3983.68
3183	0.144	1523.5	3984.17
3183	-1.066	1524.36	3984.62
3183	-2.156	1525.06	3985.08
3183	-3.103	1525.39	3985.53
3183	-3.868	1525.48	3986.04
3183	-4.435	1525.35	3986.51
3183	-4.953	1525.12	3986.98
3183	-5.505	1524.73	3987.41
3183	-6.032	1524.27	3987.77
3183	-6.415	1523.79	3987.82
3183	-6.65	1523.2	3987.66
3183	-6.886	1522.56	3987.49
3183	-7.121	1521.89	3987.26
3183	-7.195	1521.27	3986.98
3183	-7.201	1520.68	3986.7
3183	-7.027	1519.97	3986.36
3183	-6.687	1519.36	3985.92
3183	-6.184	1518.8	3985.37
3183	-5.624	1518.3	3984.76
3183	-5.036	1517.83	3984.24
3183	-4.509	1517.52	3983.88
3183	-3.95	1517.24	3983.57
3183	-3.356	1517.05	3983.2
3183	-2.765	1516.92	3982.82
3183	-2.141	1516.86	3982.56
3183	-1.574	1516.74	3982.32
3183	-1.156	1516.61	3982.1
3183	-0.845	1516.48	3982.04
3183	-0.537	1516.31	3982.09
3183	-0.347	1516.21	3982.29
3183	-0.293	1516.18	3982.61
3183	-0.28	1516.25	3983.2
3183	-0.174	1516.35	3983.99
3183	0.106	1516.55	3984.74
3183	0.498	1516.82	3985.45
3183	1.027	1517.26	3986.11
3183	1.595	1517.79	3986.74
3183	2.259	1518.34	3987.45
3183	3.061	1518.84	3988.31
3183	3.9	1519.23	3989.2
3183	4.801	1519.45	3990.13
3183	5.713	1519.59	3991.05
3183	6.556	1519.59	3991.94
3183	7.369	1519.6	3992.89
3183	8.109	1519.53	3993.89
3183	8.732	1519.42	3994.95
3183	9.36	1519.32	3995.92
3183	10.023	1519.08	3996.8
3183	10.633	1518.71	3997.63
3183	11.084	1518.21	3998.35
3183	11.505	1517.61	3998.95
3183	11.876	1516.88	3999.46
3183	12.221	1516.13	3999.8
3183	12.471	1515.28	4000.04
3183	12.632	1514.41	4000.14
3183	12.79	1513.31	4000.1
3183	12.891	1512.04	3999.96
3183	12.839	1510.71	3999.64
3183	12.604	1509.31	3999.21
3183	12.224	1507.89	3998.56
3183	11.707	1506.62	3997.9
3183	11.065	1505.38	3997.26
3183	10.309	1504.2	3996.6
3183	9.439	1503.03	3995.94
3183	8.565	1501.81	3995.36
3183	7.634	1500.55	3994.86
3183	6.492	1499.31	3994.37
3183	5.122	1498.07	3993.99
3183	3.58	1496.88	3993.62
3183	1.949	1495.69	3993.33
3183	0.218	1494.48	3993.07
3183	-1.575	1493.26	3992.84
3183	-3.488	1492.08	3992.69
3183	-5.432	1490.94	3992.5
3183	-7.285	1489.91	3992.22
3183	-9.108	1488.96	3991.92
3183	-10.83	1488.24	3991.7
3183	-12.332	1487.62	3991.55
3183	-13.546	1487.07	3991.51
3183	-14.622	1486.72	3991.57
3183	-15.574	1486.62	3991.76
3183	-16.166	1486.67	3992
3183	-16.493	1486.94	3992.38
3183	-16.549	1487.48	3992.92
3183	-16.227	1488.25	3993.63
3183	-15.616	1489.19	3994.48
3183	-14.655	1490.24	3995.29
3183	-13.313	1491.27	3996.19
3183	-11.649	1492.42	3997.11
3183	-9.752	1493.6	3998.01
3183	-7.703	1494.95	3998.84
3183	-5.484	1496.22	3999.66
3183	-3.008	1497.52	4000.35
3183	-0.337	1498.73	4000.83
3183	2.409	1499.86	4001.11
3183	5.11	1500.89	4001.18
3183	7.621	1501.82	4001.1
3183	9.893	1502.61	4000.85
3183	11.954	1503.25	4000.4
3183	13.741	1503.76	3999.82
3183	15.312	1504.1	3999.21
3183	16.588	1504.2	3998.61
3183	17.485	1504.18	3998.02
3183	18.025	1504.16	3997.49
3183	18.145	1503.91	3996.97
3183	17.817	1503.63	3996.38
3183	17.27	1503.4	3995.77
3183	16.661	1503.27	3995.19
3183	15.933	1503.32	3994.67
3183	15.102	1503.52	3994.29
3183	14.219	1503.79	3994.08
3183	13.31	1504.2	3993.93
3183	12.331	1504.7	3993.95
3183	11.226	1505.26	3994.12
3183	10.085	1505.94	3994.3
3183	8.936	1506.69	3994.51
3183	7.776	1507.57	3994.8
3183	6.659	1508.65	3995.26
3183	5.539	1509.87	3995.82
3183	4.383	1511.35	3996.55
3183	3.281	1512.92	3997.44
3183	2.261	1514.49	3998.45
3183	1.334	1516.17	3999.66
3183	0.526	1517.77	4000.95
3183	-0.065	1519.36	4002.14
3183	-0.411	1521.05	4003.31
3183	-0.782	1522.59	4004.44
3183	-1.317	1524.01	4005.64
3183	-2.092	1525.33	4006.95
3183	-2.977	1526.59	4008.36
3183	-3.989	1527.86	4009.71
3183	-5.014	1529.16	4010.88
3183	-6.039	1530.45	4011.94
[truncated: 2,099 more rows]

## Sheet: Figure 2f
Figure 1f: UV-Vis absorbance spectrum
Wavelength (nm)	MB + H2O2	CuS + MB + H2O2	CuS-I + MB + H2O2
400	0.0299	0.0358	0.0299
400.1	0.0298	0.0353	0.0296
400.2	0.0297	0.0354	0.0294
400.3	0.0301	0.0356	0.0295
400.4	0.0296	0.0352	0.029
400.5	0.0297	0.0352	0.0291
400.6	0.0298	0.0353	0.0293
400.7	0.0297	0.0352	0.0291
400.8	0.0297	0.0352	0.0288
400.9	0.0292	0.0352	0.0287
401	0.0296	0.0351	0.0289
401.1	0.0295	0.035	0.0285
401.2	0.0294	0.0348	0.0282
401.3	0.0289	0.0347	0.028
401.4	0.0293	0.035	0.0282
401.5	0.029	0.0347	0.0278
401.6	0.0287	0.0345	0.0274
401.7	0.0291	0.0346	0.0279
401.8	0.0291	0.0345	0.0276
401.9	0.0291	0.0343	0.0277
402	0.0288	0.0342	0.0273
402.1	0.0287	0.0342	0.0272
402.2	0.0288	0.0345	0.0274
402.3	0.0284	0.0344	0.0271
402.4	0.0284	0.0344	0.0273
402.5	0.0285	0.034	0.0271
402.6	0.0282	0.0342	0.0271
402.7	0.0283	0.0341	0.027
402.8	0.0283	0.0342	0.0269
402.9	0.0282	0.0339	0.0267
403	0.0278	0.034	0.0267
403.1	0.0276	0.0337	0.0262
403.2	0.0278	0.0336	0.0263
403.3	0.028	0.0338	0.0264
403.4	0.0277	0.0335	0.0261
403.5	0.0276	0.0331	0.0257
403.6	0.0274	0.0335	0.0257
403.7	0.0276	0.0336	0.0258
403.8	0.0276	0.0335	0.0255
403.9	0.0273	0.0331	0.0255
404	0.0277	0.0332	0.0258
404.1	0.0274	0.0332	0.0254
404.2	0.0274	0.0333	0.0254
404.3	0.0273	0.0332	0.0255
404.4	0.0272	0.0327	0.0253
404.5	0.0272	0.0328	0.0249
404.6	0.0271	0.0328	0.0252
404.7	0.0272	0.0332	0.0252
404.8	0.0269	0.033	0.0251
404.9	0.0269	0.0328	0.0252
405	0.0275	0.0332	0.0252
405.1	0.0275	0.0332	0.0267
405.2	0.0282	0.0341	0.0267
405.3	0.0276	0.0334	0.0265
405.4	0.0271	0.0334	0.0266
405.5	0.0279	0.0331	0.0265
405.6	0.0268	0.0329	0.026
405.7	0.0266	0.033	0.0259
405.8	0.0268	0.0326	0.0262
405.9	0.0271	0.0326	0.0258
406	0.027	0.0321	0.0251
406.1	0.0262	0.0324	0.0248
406.2	0.0265	0.0318	0.0253
406.3	0.0263	0.0319	0.0255
406.4	0.0266	0.033	0.0255
406.5	0.0266	0.032	0.0252
406.6	0.0258	0.0319	0.0249
406.7	0.026	0.0324	0.0249
406.8	0.026	0.0323	0.0246
406.9	0.0258	0.0316	0.0249
407	0.0262	0.0321	0.025
407.1	0.0258	0.0317	0.0244
407.2	0.0258	0.0317	0.0247
407.3	0.0257	0.0313	0.0243
407.4	0.0251	0.0312	0.0241
407.5	0.0256	0.031	0.0243
407.6	0.0256	0.0316	0.024
407.7	0.0252	0.0311	0.0241
407.8	0.026	0.0318	0.0243
407.9	0.025	0.031	0.024
408	0.0257	0.0311	0.0237
408.1	0.0254	0.0315	0.0237
408.2	0.0254	0.0311	0.024
408.3	0.0251	0.0314	0.024
408.4	0.025	0.0308	0.0231
408.5	0.0254	0.0312	0.0238
408.6	0.0239	0.03	0.0231
408.7	0.0252	0.0305	0.0233
408.8	0.0248	0.0305	0.0227
408.9	0.0249	0.0306	0.0226
409	0.0249	0.0307	0.0229
409.1	0.0248	0.0301	0.0232
409.2	0.0242	0.0304	0.0226
409.3	0.0247	0.0304	0.0227
409.4	0.0242	0.0302	0.0229
409.5	0.0239	0.0301	0.0226
409.6	0.024	0.03	0.0223
409.7	0.0246	0.0301	0.0221
409.8	0.0237	0.0299	0.022
409.9	0.0238	0.0304	0.0223
410	0.0235	0.0297	0.0221
410.1	0.024	0.0292	0.0217
410.2	0.0239	0.0295	0.0213
410.3	0.0241	0.0298	0.0217
410.4	0.0238	0.0298	0.0217
410.5	0.0233	0.029	0.0214
410.6	0.0237	0.0292	0.0216
410.7	0.0235	0.0295	0.0212
410.8	0.0234	0.0293	0.0209
410.9	0.0235	0.029	0.0211
411	0.0235	0.0297	0.0213
411.1	0.0234	0.0288	0.0207
411.2	0.0231	0.0291	0.0206
411.3	0.0231	0.0289	0.0205
411.4	0.0233	0.0293	0.0211
411.5	0.0228	0.0289	0.0207
411.6	0.023	0.0295	0.0206
411.7	0.023	0.0288	0.0201
411.8	0.0233	0.029	0.0209
411.9	0.023	0.0285	0.0205
412	0.0226	0.0284	0.0201
412.1	0.0225	0.0285	0.0204
412.2	0.0227	0.0288	0.0206
412.3	0.0231	0.029	0.021
412.4	0.0231	0.0287	0.02
412.5	0.0221	0.0284	0.02
412.6	0.0226	0.0282	0.0202
412.7	0.0226	0.0284	0.0197
412.8	0.0232	0.0286	0.0201
412.9	0.0227	0.0287	0.0196
413	0.0233	0.029	0.0202
413.1	0.0223	0.0281	0.0196
413.2	0.022	0.0283	0.0198
413.3	0.0216	0.0282	0.0193
413.4	0.022	0.0279	0.0189
413.5	0.0213	0.0279	0.0193
413.6	0.0222	0.0278	0.0194
413.7	0.0221	0.0283	0.0195
413.8	0.0219	0.0278	0.0193
413.9	0.0223	0.0283	0.0192
414	0.022	0.0284	0.019
414.1	0.0221	0.0282	0.0194
414.2	0.0218	0.0281	0.0192
414.3	0.0218	0.028	0.0188
414.4	0.022	0.0284	0.019
414.5	0.0219	0.0286	0.0188
414.6	0.0211	0.0272	0.0182
414.7	0.022	0.028	0.019
414.8	0.022	0.0285	0.0187
414.9	0.0213	0.0279	0.0189
415	0.0218	0.0281	0.0191
415.1	0.0223	0.0282	0.019
415.2	0.0217	0.0276	0.0188
415.3	0.022	0.0277	0.0187
415.4	0.0215	0.0276	0.0186
415.5	0.0213	0.0273	0.0185
415.6	0.0209	0.0276	0.0178
415.7	0.0215	0.0275	0.0184
415.8	0.0216	0.0276	0.0179
415.9	0.0215	0.0275	0.0179
416	0.0216	0.0277	0.018
416.1	0.0213	0.0277	0.0184
416.2	0.0216	0.0277	0.0185
416.3	0.0209	0.0271	0.0183
416.4	0.0214	0.0271	0.018
416.5	0.0212	0.0273	0.0178
416.6	0.0214	0.0277	0.0178
416.7	0.0211	0.0272	0.0177
416.8	0.0216	0.0278	0.0182
416.9	0.022	0.0279	0.0181
417	0.0213	0.0276	0.0181
417.1	0.0218	0.028	0.0179
417.2	0.022	0.0277	0.0178
417.3	0.0216	0.0271	0.0174
417.4	0.0214	0.0274	0.0175
417.5	0.0217	0.027	0.018
417.6	0.0216	0.0274	0.0176
417.7	0.0216	0.0277	0.0179
417.8	0.0217	0.0272	0.018
417.9	0.0213	0.027	0.0176
418	0.0218	0.0271	0.0174
418.1	0.0211	0.0268	0.0171
418.2	0.0214	0.0275	0.0177
418.3	0.0217	0.0276	0.0171
418.4	0.0219	0.0272	0.0176
418.5	0.0213	0.0272	0.0171
418.6	0.0214	0.0268	0.017
418.7	0.0219	0.0273	0.0177
418.8	0.0218	0.0274	0.0174
418.9	0.0218	0.0275	0.0176
419	0.0218	0.0277	0.0178
419.1	0.0219	0.0275	0.0176
419.2	0.0221	0.0276	0.017
419.3	0.022	0.0274	0.0172
419.4	0.022	0.0277	0.0174
419.5	0.0216	0.0276	0.0172
419.6	0.0216	0.028	0.0173
419.7	0.0214	0.0269	0.0169
419.8	0.0214	0.0272	0.0166
419.9	0.0219	0.0277	0.017
420	0.0215	0.0272	0.0167
420.1	0.0215	0.0276	0.0169
420.2	0.0219	0.0274	0.017
420.3	0.0218	0.0275	0.0171
420.4	0.0215	0.0274	0.0169
420.5	0.0218	0.0278	0.0168
420.6	0.0216	0.0275	0.0166
420.7	0.0216	0.0276	0.0167
420.8	0.0222	0.0278	0.0173
420.9	0.0223	0.0277	0.0173
421	0.0221	0.0275	0.0167
421.1	0.0216	0.0272	0.0165
421.2	0.0217	0.0279	0.017
421.3	0.0222	0.0278	0.0171
421.4	0.0214	0.0277	0.0167
421.5	0.0219	0.0277	0.0171
421.6	0.0219	0.0274	0.0168
421.7	0.0213	0.0277	0.0166
421.8	0.0219	0.0276	0.0171
421.9	0.0218	0.0276	0.0165
422	0.022	0.0279	0.0168
422.1	0.0222	0.028	0.0168
422.2	0.0219	0.0277	0.0165
422.3	0.0225	0.0277	0.0168
422.4	0.022	0.028	0.0168
422.5	0.0227	0.0281	0.0173
422.6	0.0224	0.0283	0.0172
422.7	0.0219	0.0275	0.0165
422.8	0.0215	0.0274	0.0165
422.9	0.0222	0.0282	0.017
423	0.0217	0.0276	0.0162
423.1	0.0222	0.0275	0.0169
423.2	0.0227	0.0278	0.0169
423.3	0.0226	0.0284	0.0172
423.4	0.0225	0.0279	0.0166
423.5	0.0223	0.0278	0.0166
423.6	0.0224	0.0277	0.0165
423.7	0.0227	0.0283	0.0169
423.8	0.0227	0.0281	0.0167
423.9	0.0222	0.0282	0.0167
424	0.0219	0.0279	0.0164
424.1	0.0226	0.0278	0.0166
424.2	0.0225	0.0283	0.0167
424.3	0.0227	0.0281	0.0167
424.4	0.0227	0.0279	0.016
424.5	0.0227	0.028	0.0167
424.6	0.0226	0.028	0.0166
424.7	0.0229	0.0284	0.0165
424.8	0.023	0.0285	0.0172
424.9	0.0228	0.0286	0.017
425	0.0234	0.0294	0.0171
425.1	0.0232	0.0286	0.0169
425.2	0.0228	0.0283	0.0169
425.3	0.0231	0.0287	0.017
425.4	0.023	0.0283	0.017
425.5	0.0233	0.0287	0.0168
425.6	0.0229	0.0282	0.0164
425.7	0.0228	0.0287	0.0169
425.8	0.0232	0.0284	0.0165
425.9	0.0232	0.0284	0.0168
426	0.0231	0.0289	0.0164
426.1	0.0237	0.0293	0.0173
426.2	0.0234	0.0289	0.0171
426.3	0.0234	0.0287	0.0164
426.4	0.0231	0.029	0.0169
426.5	0.0238	0.029	0.0171
426.6	0.0233	0.0291	0.0167
426.7	0.0234	0.0289	0.016
426.8	0.0231	0.0288	0.0162
426.9	0.0238	0.0289	0.0168
427	0.0233	0.0292	0.0166
427.1	0.024	0.0295	0.017
427.2	0.0241	0.029	0.0171
427.3	0.024	0.0292	0.0171
427.4	0.0242	0.0295	0.0171
427.5	0.024	0.0294	0.0168
427.6	0.0235	0.029	0.0164
427.7	0.0241	0.0291	0.0171
427.8	0.0239	0.0292	0.0171
427.9	0.0236	0.0294	0.0167
428	0.0238	0.0292	0.0165
428.1	0.024	0.0292	0.0167
428.2	0.0242	0.0297	0.0169
428.3	0.0241	0.0291	0.0168
428.4	0.0241	0.029	0.0166
428.5	0.0242	0.0296	0.0169
428.6	0.0243	0.0296	0.017
428.7	0.0245	0.0298	0.0173
428.8	0.0244	0.0294	0.0167
428.9	0.0243	0.0295	0.017
429	0.0248	0.0299	0.0174
429.1	0.0246	0.0298	0.0169
429.2	0.0245	0.03	0.0171
429.3	0.0243	0.0293	0.0168
429.4	0.0249	0.0295	0.0169
429.5	0.0241	0.0293	0.017
429.6	0.0244	0.0294	0.0167
429.7	0.0244	0.0297	0.0175
429.8	0.025	0.0301	0.0177
429.9	0.025	0.0302	0.0175
430	0.0251	0.0303	0.0178
430.1	0.025	0.0302	0.0172
430.2	0.0248	0.0295	0.0171
430.3	0.0252	0.0301	0.0174
430.4	0.0251	0.0303	0.0171
430.5	0.0255	0.0307	0.0176
430.6	0.0256	0.0303	0.0177
430.7	0.0256	0.0304	0.0175
430.8	0.0256	0.0304	0.0176
430.9	0.0259	0.0308	0.0177
431	0.0256	0.0309	0.0176
431.1	0.0259	0.0301	0.0172
431.2	0.0256	0.0308	0.0176
431.3	0.0258	0.0312	0.0176
431.4	0.0257	0.0307	0.0176
431.5	0.0254	0.0303	0.0173
431.6	0.0263	0.0311	0.0178
431.7	0.0259	0.031	0.0174
431.8	0.026	0.0311	0.0181
431.9	0.0259	0.031	0.0177
432	0.026	0.0312	0.0176
432.1	0.0261	0.0313	0.0183
432.2	0.0264	0.0313	0.0179
432.3	0.0262	0.0313	0.0178
432.4	0.0263	0.0314	0.0182
432.5	0.0263	0.0312	0.0177
432.6	0.0267	0.0314	0.018
432.7	0.0264	0.0315	0.0179
432.8	0.0265	0.0314	0.0179
432.9	0.0265	0.0313	0.0179
433	0.0265	0.0315	0.0178
433.1	0.0265	0.0314	0.0181
433.2	0.027	0.0318	0.0181
433.3	0.0267	0.0316	0.0179
433.4	0.0269	0.0319	0.0182
433.5	0.0271	0.0316	0.018
433.6	0.0267	0.0311	0.0179
433.7	0.0267	0.0313	0.0177
433.8	0.0269	0.0319	0.0181
433.9	0.0274	0.0314	0.0182
434	0.0274	0.0315	0.0184
434.1	0.0274	0.0317	0.0185
434.2	0.0272	0.0321	0.0185
434.3	0.0271	0.0317	0.0181
434.4	0.0274	0.0321	0.0179
434.5	0.0273	0.0319	0.0182
434.6	0.0271	0.0322	0.0181
434.7	0.027	0.0319	0.0181
434.8	0.0279	0.0328	0.0185
434.9	0.0277	0.0322	0.0185
435	0.0275	0.0322	0.0183
435.1	0.0276	0.0322	0.018
435.2	0.0279	0.0324	0.0187
435.3	0.0273	0.0319	0.018
435.4	0.0275	0.0321	0.0183
435.5	0.0279	0.0324	0.0186
435.6	0.0279	0.0322	0.0183
435.7	0.0283	0.0323	0.0182
435.8	0.0278	0.0323	0.018
435.9	0.0281	0.0323	0.0185
436	0.0284	0.0329	0.0193
436.1	0.0285	0.0326	0.019
436.2	0.0289	0.033	0.0191
436.3	0.0284	0.0328	0.0187
436.4	0.0282	0.0329	0.0185
436.5	0.0285	0.033	0.0191
436.6	0.0287	0.0332	0.0188
436.7	0.0287	0.0333	0.0191
436.8	0.0287	0.0331	0.0187
436.9	0.0289	0.0331	0.0191
437	0.0295	0.0339	0.0193
437.1	0.0292	0.0335	0.0189
437.2	0.0293	0.0336	0.0189
437.3	0.029	0.0336	0.0193
437.4	0.0291	0.0333	0.019
437.5	0.029	0.0332	0.0194
437.6	0.029	0.0339	0.0193
437.7	0.0291	0.0338	0.0192
437.8	0.0293	0.0337	0.0197
437.9	0.0293	0.0336	0.0194
438	0.0297	0.0338	0.0194
438.1	0.0296	0.0339	0.0196
438.2	0.0297	0.0336	0.0193
438.3	0.0298	0.0337	0.0193
438.4	0.0299	0.0342	0.0196
438.5	0.03	0.0343	0.0197
438.6	0.0297	0.0339	0.0199
438.7	0.0296	0.0342	0.0192
438.8	0.0296	0.0341	0.0191
438.9	0.0299	0.0342	0.0196
439	0.0297	0.0341	0.02
439.1	0.0302	0.0342	0.0195
439.2	0.0302	0.0345	0.0194
439.3	0.0304	0.0345	0.0196
439.4	0.0304	0.0346	0.0195
439.5	0.0306	0.0345	0.0196
439.6	0.0308	0.0348	0.0199
439.7	0.0306	0.0349	0.0199
439.8	0.0306	0.0347	0.0197
439.9	0.0305	0.0346	0.0197
440	0.0307	0.0347	0.0195
440.1	0.0307	0.0348	0.0196
440.2	0.0307	0.0345	0.0194
440.3	0.0307	0.0344	0.0196
440.4	0.0308	0.0348	0.0196
440.5	0.0312	0.0351	0.02
440.6	0.0313	0.0355	0.0202
440.7	0.0312	0.0352	0.02
440.8	0.0314	0.0356	0.0198
440.9	0.031	0.0353	0.0197
441	0.0313	0.0353	0.0198
441.1	0.0314	0.0356	0.0199
441.2	0.0316	0.0355	0.0197
441.3	0.0319	0.0358	0.0201
441.4	0.0319	0.0357	0.0201
441.5	0.0318	0.0356	0.0205
441.6	0.032	0.0356	0.02
441.7	0.0319	0.0357	0.0203
441.8	0.032	0.0357	0.0203
441.9	0.0323	0.0358	0.0202
442	0.0321	0.0357	0.02
442.1	0.0323	0.0359	0.0203
442.2	0.032	0.0357	0.0201
442.3	0.0323	0.0357	0.0203
442.4	0.0321	0.0359	0.0198
442.5	0.0324	0.0363	0.0202
442.6	0.0325	0.0363	0.0202
442.7	0.0323	0.0363	0.02
442.8	0.0324	0.0361	0.0202
442.9	0.0326	0.0366	0.0203
443	0.0326	0.0366	0.0203
443.1	0.0326	0.0364	0.0199
443.2	0.0327	0.0364	0.02
443.3	0.0328	0.0362	0.0199
443.4	0.0329	0.0363	0.0201
443.5	0.0329	0.0366	0.0201
443.6	0.0328	0.0364	0.0201
443.7	0.0327	0.0365	0.0199
443.8	0.0332	0.0367	0.02
443.9	0.033	0.0367	0.0201
444	0.033	0.0368	0.0202
444.1	0.0333	0.0368	0.0203
444.2	0.0332	0.0369	0.0203
444.3	0.0334	0.0368	0.0202
444.4	0.0333	0.0368	0.0199
444.5	0.0335	0.0369	0.0203
444.6	0.0333	0.0369	0.0205
444.7	0.0335	0.0371	0.0205
444.8	0.0333	0.0369	0.0203
444.9	0.0337	0.0369	0.0204
445	0.0338	0.0375	0.0207
445.1	0.0337	0.0373	0.0203
445.2	0.0335	0.0372	0.0203
445.3	0.0339	0.0372	0.0204
445.4	0.0336	0.0372	0.0204
445.5	0.0338	0.0373	0.0202
445.6	0.0339	0.0372	0.0204
445.7	0.0337	0.0374	0.0207
445.8	0.0338	0.0374	0.0204
445.9	0.0344	0.0378	0.0208
446	0.0346	0.0377	0.0209
446.1	0.0344	0.0373	0.0207
446.2	0.0343	0.0376	0.0207
446.3	0.0344	0.0379	0.021
446.4	0.0343	0.0379	0.0211
446.5	0.0343	0.0377	0.0211
446.6	0.0346	0.038	0.0213
446.7	0.035	0.0381	0.021
446.8	0.0346	0.0381	0.0212
446.9	0.0346	0.0378	0.021
447	0.0349	0.0384	0.0215
447.1	0.035	0.0383	0.0214
447.2	0.0352	0.0382	0.0216
447.3	0.035	0.038	0.0213
447.4	0.035	0.0379	0.0213
447.5	0.035	0.038	0.0213
447.6	0.035	0.0383	0.0213
447.7	0.0353	0.0388	0.0215
447.8	0.0354	0.0388	0.0214
447.9	0.0355	0.0388	0.0218
448	0.0354	0.0384	0.0217
448.1	0.0354	0.0385	0.0217
448.2	0.0354	0.0382	0.0215
448.3	0.0355	0.0386	0.0218
448.4	0.0356	0.0389	0.0219
448.5	0.0356	0.0391	0.0217
448.6	0.0356	0.039	0.0218
448.7	0.0358	0.039	0.022
448.8	0.0361	0.0394	0.0219
448.9	0.0365	0.0395	0.0224
449	0.0359	0.0392	0.0221
449.1	0.0363	0.0396	0.0226
449.2	0.0359	0.0394	0.0218
449.3	0.0363	0.0395	0.0222
449.4	0.0363	0.0399	0.0222
449.5	0.0365	0.0395	0.0224
449.6	0.0363	0.0394	0.0224
449.7	0.0365	0.0396	0.0226
449.8	0.0367	0.0397	0.0225
449.9	0.0367	0.0397	0.0226
450	0.0369	0.04	0.0229
450.1	0.0379	0.041	0.0249
450.2	0.0381	0.0411	0.0249
450.3	0.0378	0.0416	0.0248
450.4	0.0384	0.0418	0.0251
450.5	0.038	0.0416	0.0247
450.6	0.0386	0.0416	0.0245
450.7	0.0386	0.042	0.0249
450.8	0.0385	0.0414	0.0243
450.9	0.0388	0.0419	0.0251
451	0.039	0.0418	0.0248
451.1	0.039	0.0422	0.0255
451.2	0.04	0.0423	0.0256
451.3	0.039	0.0423	0.0251
451.4	0.0395	0.0425	0.0252
451.5	0.0394	0.0422	0.0253
451.6	0.0394	0.0431	0.0256
451.7	0.0395	0.0421	0.0251
451.8	0.04	0.0424	0.0256
451.9	0.0392	0.0422	0.0257
452	0.0399	0.0428	0.026
452.1	0.04	0.043	0.0259
452.2	0.0396	0.0427	0.0249
452.3	0.04	0.0432	0.0264
452.4	0.0399	0.0428	0.0255
452.5	0.0399	0.043	0.0257
452.6	0.0398	0.0429	0.0258
452.7	0.0399	0.0431	0.0256
452.8	0.0402	0.0428	0.0263
452.9	0.0401	0.0429	0.0259
453	0.04	0.0434	0.0259
453.1	0.0406	0.0438	0.0265
453.2	0.0404	0.0437	0.026
453.3	0.041	0.0441	0.0265
453.4	0.0409	0.0438	0.0264
453.5	0.0406	0.044	0.0268
453.6	0.0402	0.0439	0.0267
453.7	0.0408	0.0442	0.0272
453.8	0.041	0.0443	0.0268
453.9	0.041	0.0448	0.0273
454	0.0414	0.0448	0.027
454.1	0.0415	0.0441	0.0271
454.2	0.0418	0.044	0.0269
454.3	0.0414	0.0445	0.0265
454.4	0.0416	0.0441	0.0265
454.5	0.0411	0.0449	0.0269
454.6	0.0415	0.0451	0.0271
454.7	0.0419	0.0449	0.0273
454.8	0.0413	0.0443	0.0271
454.9	0.0422	0.0451	0.0271
455	0.0425	0.0453	0.0275
455.1	0.0419	0.0454	0.0281
455.2	0.0427	0.0454	0.0274
455.3	0.0422	0.0453	0.0275
455.4	0.0421	0.0446	0.0274
455.5	0.043	0.0455	0.0276
455.6	0.0425	0.0453	0.0276
455.7	0.0429	0.0459	0.0281
455.8	0.0432	0.0457	0.0279
455.9	0.043	0.0458	0.028
456	0.043	0.0459	0.0281
456.1	0.0432	0.0458	0.0284
456.2	0.0431	0.0457	0.0283
456.3	0.0431	0.0457	0.0283
456.4	0.0434	0.046	0.0279
456.5	0.0427	0.0454	0.0274
456.6	0.0437	0.0463	0.0284
456.7	0.0435	0.0461	0.0284
456.8	0.0432	0.0463	0.0281
456.9	0.0438	0.0467	0.0292
457	0.0442	0.046	0.0284
457.1	0.0441	0.0467	0.0283
457.2	0.0443	0.0468	0.0284
457.3	0.044	0.0463	0.028
457.4	0.044	0.0466	0.0282
457.5	0.0442	0.0465	0.0287
457.6	0.0445	0.0465	0.0286
457.7	0.0448	0.0473	0.0288
457.8	0.0448	0.0473	0.0292
457.9	0.0446	0.0471	0.0289
458	0.0447	0.0472	0.0289
458.1	0.0448	0.0475	0.0292
458.2	0.0453	0.0473	0.0294
458.3	0.0453	0.0476	0.03
458.4	0.0448	0.0473	0.0295
458.5	0.0455	0.0472	0.0295
458.6	0.0447	0.0469	0.0291
458.7	0.045	0.0474	0.0295
458.8	0.0454	0.0481	0.0302
458.9	0.0453	0.0479	0.0299
459	0.0457	0.0485	0.0301
459.1	0.0456	0.048	0.0298
459.2	0.0457	0.0484	0.03
459.3	0.0455	0.0483	0.0301
459.4	0.0461	0.0483	0.0298
459.5	0.0459	0.0482	0.0297
459.6	0.0464	0.0483	0.0303
459.7	0.0464	0.0483	0.03
459.8	0.0464	0.0486	0.0302
459.9	0.0463	0.0482	0.0302
460	0.0465	0.0484	0.0305
460.1	0.0462	0.0486	0.0301
460.2	0.0466	0.0488	0.0306
460.3	0.0468	0.0489	0.0309
460.4	0.0467	0.0488	0.0304
460.5	0.0471	0.0492	0.0304
460.6	0.047	0.0491	0.0307
460.7	0.0467	0.0487	0.0307
460.8	0.0471	0.0492	0.0309
460.9	0.0475	0.0494	0.0308
461	0.0473	0.05	0.031
461.1	0.0478	0.05	0.0314
461.2	0.0476	0.05	0.0307
461.3	0.0475	0.0494	0.031
461.4	0.0477	0.0498	0.0313
461.5	0.048	0.0499	0.0314
461.6	0.0479	0.05	0.031
461.7	0.0475	0.0499	0.0311
461.8	0.0478	0.0504	0.0314
461.9	0.0483	0.0503	0.0315
462	0.0485	0.0504	0.0315
462.1	0.0485	0.0503	0.0314
462.2	0.0487	0.0503	0.0318
462.3	0.0483	0.0505	0.0318
462.4	0.0489	0.0511	0.0319
462.5	0.049	0.051	0.0317
462.6	0.0492	0.0508	0.0321
462.7	0.049	0.0514	0.0322
462.8	0.0492	0.0512	0.0322
462.9	0.0494	0.0515	0.0319
463	0.0491	0.0508	0.0325
463.1	0.0492	0.0513	0.0324
463.2	0.0496	0.0514	0.0325
463.3	0.0491	0.0515	0.0322
463.4	0.0498	0.0515	0.0324
463.5	0.0498	0.0517	0.0325
463.6	0.0493	0.0514	0.0323
463.7	0.0492	0.0513	0.0322
463.8	0.0493	0.0515	0.0324
463.9	0.0497	0.0517	0.0327
464	0.0496	0.0516	0.0321
464.1	0.0501	0.052	0.0326
464.2	0.0497	0.0515	0.0326
464.3	0.05	0.0518	0.0325
464.4	0.0498	0.0515	0.0324
464.5	0.0505	0.0519	0.0329
464.6	0.0504	0.0518	0.0329
464.7	0.0505	0.0519	0.0326
464.8	0.0505	0.0526	0.0329
464.9	0.0505	0.0522	0.0327
465	0.0507	0.0525	0.0329
465.1	0.0506	0.052	0.0327
465.2	0.0509	0.0525	0.0327
465.3	0.0507	0.0524	0.0327
465.4	0.0509	0.0526	0.0335
465.5	0.0511	0.053	0.033
465.6	0.0509	0.0525	0.0331
465.7	0.0517	0.0531	0.0331
465.8	0.0508	0.0527	0.0332
465.9	0.0512	0.0528	0.0329
466	0.0516	0.0529	0.0336
466.1	0.0513	0.0531	0.0333
466.2	0.0512	0.0531	0.0333
466.3	0.0514	0.0532	0.0334
466.4	0.0518	0.0536	0.0337
466.5	0.0515	0.0528	0.0334
466.6	0.0519	0.0532	0.0336
466.7	0.0519	0.0535	0.0336
466.8	0.0518	0.0532	0.0335
466.9	0.0518	0.0532	0.0333
467	0.0522	0.0537	0.0337
467.1	0.0521	0.0533	0.0337
467.2	0.0524	0.0539	0.0336
467.3	0.0524	0.0539	0.0342
467.4	0.0523	0.0539	0.0337
467.5	0.0524	0.0537	0.0337
467.6	0.0527	0.0539	0.0339
467.7	0.0524	0.0541	0.0341
467.8	0.0524	0.054	0.0336
467.9	0.0532	0.0541	0.0343
468	0.0531	0.0542	0.0344
468.1	0.0528	0.0541	0.0342
468.2	0.0532	0.0542	0.034
468.3	0.0529	0.0541	0.034
468.4	0.0534	0.0545	0.0343
468.5	0.0535	0.0544	0.0343
468.6	0.0536	0.0547	0.0347
468.7	0.0534	0.0542	0.0343
468.8	0.0537	0.0545	0.0344
468.9	0.0536	0.0544	0.0345
469	0.0539	0.0548	0.0344
469.1	0.0551	0.0565	0.0371
469.2	0.055	0.0558	0.0367
469.3	0.0551	0.0561	0.036
469.4	0.0561	0.057	0.0371
469.5	0.055	0.0556	0.0364
469.6	0.0555	0.0569	0.0373
469.7	0.0563	0.0569	0.0373
469.8	0.0554	0.0571	0.0371
469.9	0.0558	0.0569	0.0374
470	0.0565	0.0573	0.0373
470.1	0.0562	0.0563	0.0371
470.2	0.0567	0.0577	0.0378
470.3	0.0561	0.0567	0.0372
470.4	0.0567	0.0576	0.0379
470.5	0.0565	0.0573	0.0386
470.6	0.0569	0.0582	0.0378
470.7	0.0571	0.0579	0.0385
470.8	0.0568	0.0572	0.0382
470.9	0.057	0.0579	0.0379
471	0.0578	0.0585	0.039
471.1	0.0581	0.0585	0.0389
471.2	0.058	0.0584	0.0385
471.3	0.0573	0.0581	0.0389
471.4	0.058	0.0581	0.0386
471.5	0.0581	0.0592	0.0388
471.6	0.0578	0.0586	0.0391
471.7	0.0578	0.0581	0.0388
471.8	0.0588	0.0589	0.0391
471.9	0.0582	0.0585	0.0394
472	0.058	0.0587	0.0388
472.1	0.0581	0.0589	0.039
472.2	0.0589	0.0592	0.0394
472.3	0.0593	0.06	0.0399
472.4	0.0596	0.0602	0.04
472.5	0.0587	0.0596	0.0395
472.6	0.0593	0.0596	0.0396
472.7	0.0592	0.0602	0.0398
472.8	0.0592	0.0599	0.04
472.9	0.06	0.0605	0.0403
473	0.0597	0.0604	0.0403
473.1	0.0592	0.0602	0.0401
473.2	0.0601	0.0608	0.0405
473.3	0.0599	0.0605	0.0404
473.4	0.0598	0.0606	0.0401
473.5	0.0601	0.0606	0.0404
473.6	0.0606	0.0608	0.0407
473.7	0.06	0.0607	0.0403
473.8	0.0602	0.0611	0.0406
473.9	0.0599	0.0608	0.0401
474	0.0602	0.061	0.0407
474.1	0.0607	0.0611	0.0413
474.2	0.0608	0.061	0.0409
474.3	0.0615	0.0616	0.0414
474.4	0.061	0.0608	0.0411
474.5	0.0616	0.0615	0.0417
474.6	0.0611	0.0617	0.0418
474.7	0.0612	0.0613	0.041
474.8	0.062	0.0622	0.0418
474.9	0.0614	0.0621	0.0412
475	0.0621	0.0619	0.0417
475.1	0.0619	0.0622	0.0415
475.2	0.0622	0.0627	0.0417
475.3	0.0623	0.0626	0.0418
475.4	0.0623	0.0624	0.0418
475.5	0.0623	0.0626	0.0422
475.6	0.062	0.0626	0.0423
475.7	0.0621	0.0616	0.0415
475.8	0.0629	0.0628	0.0422
475.9	0.0631	0.0633	0.0423
476	0.063	0.0629	0.0421
476.1	0.063	0.0632	0.0429
476.2	0.0629	0.063	0.0422
476.3	0.0632	0.0634	0.0429
476.4	0.0634	0.0639	0.0432
476.5	0.0632	0.064	0.0432
476.6	0.0632	0.0629	0.0428
476.7	0.064	0.0637	0.0432
476.8	0.0635	0.0637	0.0433
476.9	0.0637	0.0637	0.0433
477	0.0642	0.0637	0.0438
477.1	0.0644	0.0639	0.0439
477.2	0.0643	0.0645	0.0437
477.3	0.0646	0.0642	0.0443
477.4	0.0638	0.0639	0.0435
477.5	0.0641	0.0644	0.044
477.6	0.0647	0.0649	0.0439
477.7	0.0647	0.0646	0.0445
477.8	0.0653	0.0646	0.0444
477.9	0.0652	0.0649	0.0438
478	0.0656	0.0658	0.0449
478.1	0.0656	0.0656	0.0441
478.2	0.0655	0.0652	0.0443
478.3	0.0653	0.065	0.0439
478.4	0.0653	0.0651	0.0447
478.5	0.0657	0.0657	0.0447
478.6	0.0653	0.0654	0.0442
478.7	0.0661	0.0658	0.0454
478.8	0.0663	0.0662	0.0449
478.9	0.0661	0.0662	0.0454
479	0.0665	0.0655	0.0452
479.1	0.0663	0.066	0.0453
479.2	0.0667	0.0662	0.0455
479.3	0.0666	0.0662	0.0456
479.4	0.0666	0.0661	0.0461
479.5	0.0669	0.0667	0.0458
479.6	0.067	0.0666	0.0457
479.7	0.067	0.0666	0.0461
479.8	0.0673	0.0666	0.0459
479.9	0.0675	0.0672	0.0461
480	0.0679	0.0671	0.0461
480.1	0.0675	0.0673	0.0461
480.2	0.0686	0.0676	0.047
480.3	0.0685	0.0675	0.0471
480.4	0.0683	0.0677	0.0464
480.5	0.0685	0.0677	0.0467
480.6	0.0688	0.0679	0.047
480.7	0.0688	0.0677	0.0467
480.8	0.0689	0.0681	0.0474
480.9	0.0689	0.0681	0.0475
481	0.0691	0.0682	0.0469
481.1	0.0689	0.068	0.0468
481.2	0.0694	0.0681	0.0475
481.3	0.0687	0.068	0.047
481.4	0.0693	0.0684	0.0474
481.5	0.0697	0.0684	0.0472
481.6	0.0706	0.0692	0.0479
481.7	0.0697	0.0696	0.0482
481.8	0.0698	0.0691	0.0482
481.9	0.0698	0.0695	0.0481
482	0.0701	0.0694	0.0484
482.1	0.0702	0.069	0.0481
482.2	0.0707	0.0697	0.0484
482.3	0.071	0.0696	0.0488
482.4	0.0713	0.0702	0.0492
482.5	0.0715	0.07	0.0487
482.6	0.0714	0.0699	0.0492
482.7	0.0714	0.0699	0.0492
482.8	0.0713	0.0701	0.0491
482.9	0.0714	0.0705	0.0494
483	0.0715	0.0708	0.0496
483.1	0.0717	0.0707	0.0494
483.2	0.0716	0.0713	0.0495
483.3	0.0722	0.0711	0.0499
483.4	0.0719	0.0713	0.05
483.5	0.0722	0.071	0.0498
483.6	0.072	0.071	0.0497
483.7	0.0725	0.0706	0.0497
483.8	0.0725	0.0716	0.0502
483.9	0.0726	0.0717	0.0501
484	0.0731	0.0715	0.0504
484.1	0.0732	0.0717	0.0506
484.2	0.0733	0.0717	0.0504
484.3	0.0729	0.072	0.0508
484.4	0.0736	0.0724	0.051
484.5	0.0737	0.0719	0.0507
484.6	0.0739	0.0727	0.0511
484.7	0.0737	0.0725	0.0514
484.8	0.0733	0.0722	0.0505
484.9	0.0736	0.0718	0.0512
485	0.0741	0.0722	0.0511
485.1	0.0738	0.0725	0.0509
485.2	0.0738	0.0727	0.0513
485.3	0.0738	0.0728	0.0515
485.4	0.0747	0.0733	0.0515
485.5	0.0745	0.0729	0.0514
485.6	0.0745	0.0732	0.0518
485.7	0.0745	0.0732	0.0517
485.8	0.0747	0.0734	0.0519
485.9	0.0747	0.0733	0.0519
486	0.0748	0.0734	0.0519
486.1	0.0753	0.0735	0.0526
486.2	0.0751	0.0736	0.0517
486.3	0.0756	0.0738	0.0523
486.4	0.0758	0.0744	0.0521
486.5	0.076	0.0743	0.0529
486.6	0.0759	0.0742	0.0526
486.7	0.0761	0.0745	0.0525
486.8	0.0766	0.0746	0.0529
486.9	0.076	0.0746	0.0528
487	0.0759	0.0746	0.0527
487.1	0.0759	0.075	0.0527
487.2	0.0766	0.0745	0.0529
487.3	0.0765	0.075	0.0529
487.4	0.0763	0.0748	0.0527
487.5	0.0768	0.0753	0.0532
487.6	0.077	0.0752	0.0532
487.7	0.0772	0.0756	0.0534
487.8	0.077	0.0753	0.0535
487.9	0.0774	0.0755	0.0536
488	0.0776	0.0762	0.0537
488.1	0.0774	0.0759	0.0539
488.2	0.0774	0.0756	0.0538
488.3	0.0775	0.0758	0.0538
488.4	0.0778	0.0763	0.0541
488.5	0.0778	0.0763	0.0544
488.6	0.0779	0.076	0.054
488.7	0.0778	0.0762	0.0545
488.8	0.0782	0.0767	0.0546
488.9	0.0786	0.0765	0.0547
489	0.0784	0.0769	0.0543
489.1	0.0781	0.0766	0.0546
489.2	0.0781	0.0767	0.0546
489.3	0.0787	0.0768	0.0554
489.4	0.0787	0.0769	0.0546
489.5	0.0785	0.077	0.0546
489.6	0.0792	0.0772	0.0551
489.7	0.0795	0.0774	0.0551
489.8	0.0794	0.0773	0.0555
489.9	0.0799	0.0779	0.0554
490	0.0795	0.0775	0.055
490.1	0.0801	0.0778	0.0559
490.2	0.0792	0.0774	0.0559
490.3	0.08	0.0779	0.0555
490.4	0.0803	0.078	0.0558
490.5	0.0805	0.078	0.0559
490.6	0.0804	0.078	0.0562
490.7	0.081	0.0784	0.057
490.8	0.0804	0.0781	0.0558
490.9	0.08	0.0783	0.0561
491	0.0809	0.0788	0.0566
491.1	0.0808	0.0786	0.0567
491.2	0.0808	0.079	0.0561
491.3	0.081	0.0788	0.0568
491.4	0.0812	0.0791	0.0568
491.5	0.0812	0.0787	0.0565
491.6	0.0816	0.0792	0.0568
491.7	0.0819	0.0797	0.0575
491.8	0.0811	0.0791	0.0568
491.9	0.0816	0.0791	0.0575
492	0.0822	0.0799	0.0576
492.1	0.0819	0.0794	0.0576
492.2	0.0817	0.0794	0.0574
492.3	0.0822	0.0794	0.0574
492.4	0.0827	0.0806	0.0577
492.5	0.0825	0.0799	0.0577
492.6	0.0829	0.0801	0.0579
492.7	0.0831	0.0807	0.0579
492.8	0.0828	0.0805	0.0585
492.9	0.0833	0.0803	0.0577
493	0.083	0.0802	0.0578
493.1	0.0832	0.0805	0.0585
493.2	0.0834	0.0808	0.0582
493.3	0.0832	0.0805	0.0585
493.4	0.0836	0.0807	0.0584
493.5	0.0839	0.0812	0.0589
493.6	0.0839	0.0811	0.0589
493.7	0.0836	0.0814	0.0588
493.8	0.084	0.0818	0.059
493.9	0.0844	0.082	0.0596
494	0.0845	0.0816	0.0595
494.1	0.0846	0.0813	0.0593
494.2	0.0844	0.0815	0.0595
494.3	0.0846	0.0815	0.0591
494.4	0.0854	0.0819	0.0598
494.5	0.0853	0.082	0.0594
494.6	0.085	0.0818	0.0597
494.7	0.0848	0.0821	0.06
494.8	0.0852	0.0826	0.06
494.9	0.0858	0.0824	0.0602
495	0.0851	0.0822	0.0599
495.1	0.0858	0.0824	0.0604
495.2	0.0856	0.0826	0.06
495.3	0.0862	0.0823	0.0601
495.4	0.0863	0.0826	0.0603
495.5	0.0857	0.0827	0.0597
495.6	0.0858	0.083	0.0606
495.7	0.0859	0.0826	0.0603
495.8	0.0861	0.0832	0.0607
495.9	0.0863	0.0832	0.0604
496	0.0861	0.0832	0.0606
496.1	0.0866	0.0832	0.061
496.2	0.0863	0.0833	0.0607
496.3	0.0868	0.0837	0.0608
496.4	0.087	0.0835	0.061
496.5	0.0866	0.0834	0.061
496.6	0.0869	0.0838	0.0611
496.7	0.0874	0.0837	0.061
496.8	0.0868	0.0838	0.0608
496.9	0.0875	0.0841	0.0617
497	0.0871	0.0843	0.0615
497.1	0.0875	0.0839	0.0612
497.2	0.088	0.0848	0.0617
497.3	0.0876	0.0841	0.0612
497.4	0.0879	0.0848	0.0624
497.5	0.0877	0.0843	0.0617
497.6	0.0879	0.0848	0.0619
497.7	0.0882	0.0848	0.0624
497.8	0.0882	0.085	0.0624
497.9	0.0884	0.0851	0.0625
498	0.0885	0.0848	0.062
498.1	0.0882	0.0847	0.0618
498.2	0.0892	0.0855	0.0627
498.3	0.0892	0.0855	0.0632
498.4	0.0891	0.0852	0.063
498.5	0.089	0.0858	0.0628
498.6	0.0892	0.086	0.0633
498.7	0.0886	0.0851	0.0618
498.8	0.0895	0.0857	0.0628
498.9	0.0892	0.0859	0.063
499	0.0898	0.086	0.063
499.1	0.0897	0.0859	0.0635
499.2	0.0899	0.0862	0.063
499.3	0.0898	0.0862	0.0634
499.4	0.0902	0.0866	0.0641
499.5	0.0901	0.0866	0.0634
499.6	0.09	0.0858	0.0628
499.7	0.0904	0.0862	0.0632
499.8	0.091	0.0865	0.0637
499.9	0.091	0.0862	0.0639
500	0.0905	0.087	0.0639
500.1	0.0912	0.0871	0.0641
500.2	0.0909	0.0873	0.0643
500.3	0.0911	0.0872	0.0642
500.4	0.0911	0.0874	0.0642
500.5	0.0915	0.0874	0.0643
500.6	0.0917	0.0881	0.0647
500.7	0.0913	0.0873	0.0644
500.8	0.0915	0.0879	0.0649
500.9	0.0917	0.0877	0.0647
501	0.0919	0.0878	0.0651
501.1	0.0922	0.0879	0.0652
501.2	0.0922	0.0879	0.0651
501.3	0.0918	0.0882	0.0649
501.4	0.0921	0.0883	0.0652
501.5	0.092	0.088	0.0648
501.6	0.0925	0.0885	0.0659
501.7	0.0929	0.0885	0.0653
501.8	0.0924	0.0886	0.0652
501.9	0.093	0.089	0.0659
502	0.0927	0.0889	0.0652
502.1	0.093	0.0887	0.0657
502.2	0.0928	0.0887	0.0656
502.3	0.0931	0.089	0.0659
502.4	0.0931	0.0885	0.0656
502.5	0.0937	0.0896	0.0666
502.6	0.0936	0.0894	0.0662
502.7	0.0941	0.0894	0.066
502.8	0.0944	0.0896	0.0662
502.9	0.0942	0.0896	0.0665
503	0.0941	0.0896	0.0667
503.1	0.0949	0.0906	0.0673
503.2	0.094	0.0896	0.0667
503.3	0.0946	0.0899	0.0669
503.4	0.0944	0.0901	0.0669
503.5	0.095	0.0902	0.0675
503.6	0.0948	0.0902	0.0665
503.7	0.0955	0.0904	0.0671
503.8	0.095	0.09	0.0671
503.9	0.0951	0.0899	0.067
504	0.0959	0.0911	0.0675
504.1	0.0953	0.0906	0.0675
504.2	0.096	0.0907	0.0679
504.3	0.0961	0.0908	0.0681
504.4	0.0955	0.091	0.068
504.5	0.096	0.0914	0.0683
504.6	0.0958	0.0913	0.0684
504.7	0.0961	0.091	0.0679
504.8	0.0958	0.0915	0.0678
504.9	0.0962	0.0916	0.0681
505	0.0961	0.0916	0.0681
505.1	0.0958	0.0911	0.0679
505.2	0.096	0.0914	0.0679
505.3	0.0959	0.092	0.0687
505.4	0.0967	0.0917	0.0689
505.5	0.0961	0.0918	0.0682
505.6	0.097	0.0921	0.0691
505.7	0.0971	0.092	0.069
505.8	0.0968	0.0919	0.0683
505.9	0.0971	0.0924	0.0687
506	0.0975	0.0922	0.0689
506.1	0.0976	0.0924	0.069
506.2	0.0977	0.0921	0.0694
506.3	0.0974	0.0923	0.0689
506.4	0.0978	0.0929	0.0692
506.5	0.098	0.0931	0.0701
506.6	0.0981	0.0934	0.0697
506.7	0.0983	0.0937	0.0695
506.8	0.0975	0.0931	0.0694
506.9	0.0981	0.0931	0.0697
507	0.0985	0.0931	0.07
507.1	0.0982	0.093	0.0701
507.2	0.0984	0.0933	0.0701
507.3	0.0986	0.094	0.0705
507.4	0.0988	0.0938	0.0702
507.5	0.0986	0.0937	0.0698
507.6	0.0992	0.094	0.0702
507.7	0.0989	0.0939	0.0706
507.8	0.0995	0.0943	0.0709
507.9	0.0992	0.0941	0.0708
508	0.0997	0.0937	0.0709
508.1	0.1	0.095	0.0714
508.2	0.0996	0.0943	0.071
508.3	0.1002	0.0945	0.0715
508.4	0.0998	0.0946	0.0715
508.5	0.0998	0.0948	0.0717
508.6	0.1	0.0951	0.0711
508.7	0.1004	0.095	0.0719
508.8	0.1004	0.0951	0.0714
508.9	0.1002	0.0949	0.0718
509	0.1007	0.0952	0.0718
509.1	0.101	0.0955	0.0717
509.2	0.101	0.0956	0.0721
509.3	0.1012	0.0957	0.0719
509.4	0.1007	0.0958	0.0721
509.5	0.1014	0.0957	0.0722
509.6	0.1013	0.096	0.072
509.7	0.1019	0.0959	0.0729
509.8	0.1024	0.0961	0.0728
509.9	0.1018	0.0957	0.0724
510	0.1023	0.0959	0.0724
510.1	0.1024	0.0967	0.0729
510.2	0.1023	0.0963	0.0728
510.3	0.1026	0.0967	0.0728
510.4	0.1026	0.0967	0.073
510.5	0.103	0.0973	0.0738
510.6	0.1032	0.0968	0.0736
510.7	0.1033	0.0971	0.0735
510.8	0.1033	0.0968	0.0736
510.9	0.1029	0.0967	0.0733
511	0.1039	0.0979	0.0738
511.1	0.1038	0.0976	0.0738
511.2	0.1039	0.0978	0.0741
511.3	0.104	0.0981	0.074
511.4	0.1039	0.098	0.0741
511.5	0.1042	0.0978	0.0744
511.6	0.105	0.0985	0.0748
511.7	0.1049	0.0981	0.0748
511.8	0.1048	0.0987	0.0756
511.9	0.1052	0.0986	0.0748
512	0.1051	0.0987	0.0754
512.1	0.1052	0.099	0.0752
512.2	0.1057	0.0991	0.0754
512.3	0.1052	0.0987	0.0753
512.4	0.1057	0.0992	0.0756
512.5	0.1061	0.0996	0.0758
512.6	0.1063	0.1001	0.0761
512.7	0.1062	0.0998	0.0762
512.8	0.1065	0.1001	0.0768
512.9	0.1062	0.0997	0.0758
513	0.1064	0.0998	0.0757
513.1	0.1066	0.1001	0.0761
513.2	0.1069	0.1002	0.0763
513.3	0.1072	0.1	0.0764
513.4	0.1076	0.1006	0.0771
513.5	0.1076	0.101	0.0767
513.6	0.1081	0.1009	0.0769
513.7	0.1077	0.1012	0.0773
513.8	0.1081	0.1014	0.0774
513.9	0.1077	0.101	0.0769
514	0.1076	0.1012	0.077
514.1	0.1084	0.1015	0.0778
514.2	0.1083	0.1021	0.0778
514.3	0.1092	0.1018	0.0782
514.4	0.1089	0.1019	0.0779
514.5	0.109	0.102	0.0779
514.6	0.1087	0.1018	0.078
514.7	0.1093	0.102	0.0785
514.8	0.1094	0.1022	0.0785
514.9	0.1096	0.1024	0.0791
515	0.1096	0.1022	0.0789
515.1	0.1101	0.1027	0.0791
515.2	0.1101	0.1029	0.0794
515.3	0.1108	0.1035	0.0796
515.4	0.1105	0.1033	0.0793
515.5	0.1103	0.1032	0.0794
515.6	0.1112	0.1035	0.0801
515.7	0.1117	0.1041	0.0801
515.8	0.1112	0.1036	0.0801
515.9	0.1111	0.1038	0.0805
516	0.1116	0.1043	0.0804
516.1	0.1117	0.1048	0.0807
516.2	0.1121	0.1042	0.0808
516.3	0.1125	0.1048	0.0809
516.4	0.1127	0.1047	0.0812
516.5	0.1122	0.1051	0.0807
516.6	0.1125	0.1045	0.0809
516.7	0.1132	0.1052	0.0815
516.8	0.1132	0.1056	0.0817
516.9	0.1133	0.1055	0.0815
517	0.1133	0.1053	0.0816
517.1	0.1136	0.1059	0.0817
517.2	0.1137	0.1059	0.0817
517.3	0.1138	0.106	0.0819
517.4	0.114	0.1063	0.0825
517.5	0.114	0.1061	0.0821
517.6	0.1145	0.1064	0.0823
517.7	0.1144	0.1065	0.083
517.8	0.1147	0.1068	0.0828
517.9	0.1144	0.1067	0.0826
518	0.1151	0.1069	0.0831
518.1	0.115	0.1072	0.0829
518.2	0.1155	0.1068	0.0829
518.3	0.1161	0.1081	0.084
518.4	0.1162	0.1076	0.0838
518.5	0.1162	0.1079	0.0836
518.6	0.116	0.1081	0.0843
518.7	0.1168	0.1085	0.0845
518.8	0.1166	0.1084	0.0842
518.9	0.1172	0.1088	0.0849
519	0.1169	0.1089	0.0847
519.1	0.1174	0.1091	0.0848
519.2	0.1178	0.1095	0.0853
519.3	0.1176	0.1091	0.0851
519.4	0.1183	0.1099	0.0858
519.5	0.1183	0.1096	0.086
519.6	0.1185	0.1099	0.0858
519.7	0.1191	0.1106	0.0861
519.8	0.1196	0.1111	0.0866
519.9	0.1193	0.1107	0.0869
520	0.1193	0.1105	0.0861
520.1	0.1199	0.1109	0.0865
520.2	0.1197	0.1111	0.0873
520.3	0.1204	0.1113	0.0872
520.4	0.1206	0.1118	0.0875
520.5	0.1206	0.1116	0.0874
520.6	0.1215	0.1122	0.0882
520.7	0.1214	0.1121	0.0876
520.8	0.1215	0.1126	0.0882
520.9	0.122	0.1128	0.0887
521	0.1219	0.113	0.0887
521.1	0.1222	0.113	0.0886
521.2	0.1226	0.1134	0.0892
521.3	0.1228	0.1134	0.0889
521.4	0.1226	0.1135	0.0887
521.5	0.1237	0.1139	0.0899
521.6	0.1234	0.1143	0.0899
521.7	0.1239	0.1147	0.0904
521.8	0.1241	0.1142	0.09
521.9	0.124	0.1143	0.0904
522	0.1244	0.1146	0.0906
522.1	0.1245	0.1151	0.0905
522.2	0.1249	0.1153	0.0907
522.3	0.1254	0.1157	0.0914
522.4	0.1251	0.1161	0.0914
522.5	0.1263	0.1161	0.092
522.6	0.1256	0.1161	0.0914
522.7	0.1267	0.1168	0.0918
522.8	0.1268	0.1173	0.0926
522.9	0.1266	0.117	0.0925
523	0.1267	0.1173	0.0924
523.1	0.1273	0.1176	0.0934
523.2	0.1272	0.1174	0.0925
523.3	0.1279	0.1178	0.0933
523.4	0.1276	0.1178	0.0934
523.5	0.1296	0.1189	0.0942
523.6	0.1287	0.1188	0.0942
523.7	0.1292	0.1187	0.0938
523.8	0.1296	0.1189	0.0944
523.9	0.1295	0.119	0.0945
524	0.1298	0.1194	0.0947
524.1	0.1304	0.1199	0.095
524.2	0.1307	0.12	0.0952
524.3	0.1311	0.1201	0.096
524.4	0.1308	0.1201	0.0957
524.5	0.1309	0.121	0.0959
524.6	0.1317	0.1214	0.0965
524.7	0.132	0.1214	0.0969
524.8	0.132	0.1213	0.0967
524.9	0.1323	0.1219	0.0972
525	0.1331	0.1221	0.0973
525.1	0.1333	0.1223	0.0974
525.2	0.1335	0.1221	0.0975
525.3	0.1332	0.122	0.0977
525.4	0.1335	0.1225	0.0979
525.5	0.1342	0.1231	0.0984
525.6	0.1341	0.123	0.0986
525.7	0.1349	0.1237	0.0986
525.8	0.1352	0.1237	0.0991
525.9	0.1357	0.124	0.0996
526	0.1356	0.1241	0.0996
526.1	0.136	0.125	0.1002
526.2	0.1362	0.125	0.0998
526.3	0.137	0.1255	0.1003
526.4	0.1369	0.1255	0.1002
526.5	0.137	0.1254	0.1005
526.6	0.1377	0.1262	0.1013
526.7	0.1377	0.1261	0.1014
526.8	0.1382	0.1264	0.1015
526.9	0.1382	0.1269	0.1013
527	0.139	0.1269	0.1021
527.1	0.1389	0.1269	0.1021
527.2	0.1394	0.1275	0.1027
527.3	0.1397	0.1276	0.103
527.4	0.1398	0.1286	0.1031
527.5	0.1403	0.1281	0.1032
527.6	0.1404	0.1282	0.1035
527.7	0.1408	0.1288	0.1039
527.8	0.1416	0.1294	0.1043
527.9	0.1415	0.1294	0.1044
528	0.1421	0.1297	0.1045
528.1	0.1422	0.1299	0.1045
528.2	0.1431	0.1301	0.1052
528.3	0.1427	0.1309	0.1052
528.4	0.1434	0.1308	0.1054
528.5	0.143	0.1313	0.1056
528.6	0.1436	0.1315	0.1059
528.7	0.1437	0.1318	0.1061
528.8	0.1448	0.1324	0.1068
528.9	0.1453	0.1317	0.1072
529	0.1453	0.1325	0.1071
529.1	0.145	0.1324	0.1073
529.2	0.1461	0.133	0.1077
529.3	0.1466	0.1339	0.1083
529.4	0.1471	0.1341	0.1084
529.5	0.147	0.134	0.1085
529.6	0.1475	0.1345	0.1091
529.7	0.1479	0.1348	0.1094
529.8	0.1483	0.1349	0.1091
529.9	0.1487	0.1355	0.1099
530	0.1493	0.1357	0.1104
530.1	0.1496	0.1364	0.1109
530.2	0.1499	0.1366	0.111
530.3	0.1505	0.1373	0.1114
530.4	0.1507	0.1371	0.1119
530.5	0.1514	0.1377	0.1118
530.6	0.1517	0.1383	0.1126
530.7	0.1517	0.1384	0.1128
530.8	0.1521	0.1389	0.1127
530.9	0.1531	0.1391	0.113
531	0.1534	0.1394	0.1135
531.1	0.1541	0.1403	0.1139
531.2	0.1537	0.1398	0.1142
531.3	0.1548	0.1406	0.1145
531.4	0.1547	0.1405	0.1148
531.5	0.1553	0.1413	0.1152
531.6	0.156	0.1417	0.1155
531.7	0.1564	0.1421	0.1163
531.8	0.1568	0.1425	0.117
531.9	0.1571	0.1425	0.1164
532	0.1577	0.1431	0.1167
532.1	0.1578	0.143	0.1175
532.2	0.1588	0.1431	0.1177
532.3	0.1584	0.144	0.1183
532.4	0.1593	0.1442	0.1183
532.5	0.16	0.1448	0.119
532.6	0.16	0.1451	0.119
532.7	0.1606	0.1454	0.1196
532.8	0.1612	0.1459	0.12
532.9	0.1611	0.1463	0.1201
533	0.1615	0.1461	0.1202
533.1	0.1625	0.1471	0.1209
533.2	0.1632	0.1477	0.1215
533.3	0.1631	0.1476	0.1215
533.4	0.1639	0.1485	0.1224
533.5	0.1637	0.1484	0.1223
533.6	0.1643	0.1488	0.1229
533.7	0.1655	0.1497	0.1232
533.8	0.1657	0.1496	0.1234
533.9	0.1659	0.15	0.124
534	0.1659	0.1501	0.124
534.1	0.1668	0.1509	0.1249
534.2	0.1672	0.1507	0.1251
534.3	0.1676	0.1512	0.125
534.4	0.1678	0.1517	0.1257
534.5	0.1684	0.1518	0.1258
534.6	0.1688	0.1524	0.1262
534.7	0.1691	0.1528	0.1268
534.8	0.1697	0.1528	0.1269
534.9	0.17	0.1538	0.1275
535	0.1707	0.1541	0.1279
535.1	0.171	0.1543	0.128
535.2	0.1718	0.1548	0.1288
535.3	0.1721	0.1552	0.1288
535.4	0.1723	0.1554	0.1292
535.5	0.1729	0.156	0.1299
535.6	0.1731	0.1559	0.1297
535.7	0.1738	0.1565	0.1302
535.8	0.1738	0.1565	0.1307
535.9	0.1744	0.1574	0.1308
536	0.175	0.1573	0.1309
536.1	0.1752	0.1581	0.132
536.2	0.176	0.1588	0.1321
536.3	0.176	0.159	0.1326
536.4	0.1765	0.1591	0.1325
536.5	0.177	0.1597	0.1331
536.6	0.1778	0.1601	0.1336
536.7	0.1782	0.1608	0.1338
536.8	0.1789	0.1614	0.1344
536.9	0.1795	0.1616	0.1348
537	0.1799	0.1613	0.1348
537.1	0.1803	0.1621	0.1353
537.2	0.181	0.1627	0.1359
537.3	0.1813	0.1629	0.1364
537.4	0.1817	0.163	0.1367
537.5	0.1822	0.1639	0.1372
537.6	0.1837	0.1646	0.1378
537.7	0.1832	0.1649	0.1383
537.8	0.1837	0.1649	0.1379
537.9	0.1844	0.1658	0.1384
538	0.1851	0.1664	0.1397
538.1	0.1857	0.1667	0.1397
538.2	0.1864	0.1673	0.14
538.3	0.1865	0.1672	0.14
538.4	0.1871	0.1686	0.141
538.5	0.1879	0.1689	0.1413
538.6	0.1887	0.1696	0.1422
538.7	0.1891	0.1697	0.1428
538.8	0.1897	0.1701	0.1427
538.9	0.1901	0.1706	0.1435
539	0.191	0.1716	0.1441
539.1	0.1913	0.1718	0.1439
539.2	0.1925	0.1729	0.1454
539.3	0.1928	0.1737	0.1457
539.4	0.193	0.1737	0.1461
539.5	0.1939	0.174	0.1466
539.6	0.1941	0.174	0.1467
539.7	0.1949	0.175	0.1476
539.8	0.1954	0.1754	0.148
539.9	0.1963	0.1761	0.1487
540	0.1965	0.176	0.149
540.1	0.1973	0.1768	0.1496
540.2	0.198	0.1771	0.1495
540.3	0.1987	0.1775	0.1503
540.4	0.1995	0.1787	0.1509
540.5	0.1995	0.1791	0.1514
540.6	0.2001	0.1792	0.1518
540.7	0.2006	0.1802	0.1522
540.8	0.2012	0.1798	0.1525
540.9	0.2022	0.1807	0.1533
541	0.203	0.1814	0.1535
541.1	0.2033	0.1819	0.1541
541.2	0.2041	0.1819	0.1547
541.3	0.2047	0.1829	0.1553
541.4	0.2053	0.1835	0.1554
541.5	0.2057	0.1837	0.156
541.6	0.2063	0.1846	0.1564
541.7	0.2072	0.1853	0.1568
541.8	0.2078	0.1857	0.1578
541.9	0.2082	0.1857	0.1579
542	0.2089	0.1872	0.1588
542.1	0.2095	0.1873	0.1591
542.2	0.2101	0.1877	0.1595
542.3	0.2109	0.1886	0.16
542.4	0.2119	0.1896	0.1609
542.5	0.212	0.1893	0.1609
542.6	0.2128	0.1901	0.1622
542.7	0.213	0.1902	0.1617
542.8	0.2142	0.1916	0.1633
542.9	0.2151	0.1924	0.1639
543	0.2153	0.1919	0.1641
543.1	0.2165	0.1933	0.165
543.2	0.2173	0.1935	0.1655
543.3	0.2177	0.194	0.1655
543.4	0.2186	0.1949	0.1662
543.5	0.2187	0.1949	0.1666
543.6	0.2198	0.1961	0.1672
543.7	0.2207	0.1969	0.1679
543.8	0.2205	0.197	0.168
543.9	0.2217	0.1973	0.1693
544	0.2227	0.1982	0.1696
544.1	0.223	0.1986	0.1702
544.2	0.2236	0.1995	0.1707
544.3	0.2247	0.2001	0.1717
544.4	0.225	0.2	0.1718
544.5	0.2261	0.2014	0.1725
544.6	0.2263	0.2018	0.173
544.7	0.2273	0.2022	0.1735
544.8	0.2277	0.2026	0.1739
544.9	0.2287	0.203	0.174
545	0.2288	0.2033	0.1746
545.1	0.2298	0.2048	0.1757
545.2	0.2303	0.2047	0.1762
545.3	0.231	0.2056	0.1767
545.4	0.2314	0.2061	0.1773
545.5	0.2325	0.2064	0.1773
545.6	0.233	0.207	0.178
545.7	0.234	0.2079	0.1784
545.8	0.2343	0.2088	0.1794
545.9	0.2348	0.2091	0.1798
546	0.2358	0.2098	0.1799
546.1	0.2369	0.2109	0.1815
546.2	0.2374	0.2113	0.182
546.3	0.2383	0.2116	0.1828
546.4	0.2389	0.2122	0.1829
546.5	0.2399	0.2134	0.1838
546.6	0.2401	0.2134	0.1841
546.7	0.2406	0.214	0.1841
546.8	0.2412	0.2147	0.1854
546.9	0.2425	0.2156	0.1859
547	0.2433	0.2162	0.1865
547.1	0.2438	0.2164	0.1867
547.2	0.2444	0.2164	0.1876
547.3	0.245	0.2176	0.1885
547.4	0.2461	0.219	0.1891
547.5	0.2467	0.2195	0.1895
547.6	0.2475	0.2195	0.1902
547.7	0.2479	0.2204	0.1907
547.8	0.2488	0.221	0.1915
547.9	0.2499	0.222	0.1919
548	0.2502	0.2225	0.1925
548.1	0.2514	0.2231	0.1929
548.2	0.252	0.224	0.194
548.3	0.2528	0.2244	0.1946
548.4	0.2537	0.2247	0.1954
548.5	0.254	0.2254	0.1957
548.6	0.2554	0.2266	0.1968
548.7	0.256	0.227	0.1968
548.8	0.2569	0.2277	0.1976
548.9	0.2575	0.2286	0.1981
549	0.2588	0.2287	0.1985
549.1	0.2598	0.2298	0.1997
549.2	0.26	0.2303	0.2002
549.3	0.261	0.2315	0.2012
549.4	0.2615	0.2319	0.2009
549.5	0.2628	0.2325	0.2018
549.6	0.2631	0.2333	0.2024
549.7	0.2642	0.2342	0.2034
549.8	0.2651	0.235	0.2042
549.9	0.2665	0.2358	0.205
550	0.2668	0.2364	0.2056
550.1	0.2675	0.2366	0.2061
550.2	0.269	0.2383	0.207
550.3	0.2693	0.2386	0.2075
550.4	0.2701	0.2387	0.2083
550.5	0.2712	0.2401	0.2093
550.6	0.2717	0.2405	0.2102
550.7	0.2728	0.2419	0.2104
550.8	0.2735	0.2423	0.2118
550.9	0.2743	0.2434	0.2122
551	0.2754	0.2436	0.2125
551.1	0.2764	0.2445	0.2137
551.2	0.2772	0.2454	0.2143
551.3	0.2779	0.2459	0.2156
551.4	0.279	0.2471	0.2157
551.5	0.28	0.2478	0.2165
551.6	0.2809	0.2485	0.2171
551.7	0.2814	0.2493	0.218
551.8	0.2824	0.2503	0.2188
551.9	0.2837	0.2509	0.2197
552	0.2848	0.252	0.2203
552.1	0.2859	0.2522	0.2209
552.2	0.2865	0.2532	0.2213
552.3	0.2876	0.2535	0.222
552.4	0.2877	0.2546	0.2228
552.5	0.2893	0.2552	0.2234
552.6	0.2902	0.2559	0.2238
552.7	0.2909	0.2568	0.2246
552.8	0.2918	0.2572	0.2254
552.9	0.2932	0.2583	0.226
553	0.2941	0.2596	0.2274
553.1	0.2946	0.2599	0.228
553.2	0.2954	0.261	0.2288
553.3	0.2969	0.2614	0.2296
553.4	0.2973	0.2622	0.2299
553.5	0.2984	0.2634	0.2309
553.6	0.2991	0.264	0.2315
553.7	0.3002	0.2645	0.2326
553.8	0.301	0.2653	0.2331
553.9	0.3019	0.2663	0.234
554	0.3025	0.2676	0.2348
554.1	0.3034	0.268	0.236
554.2	0.3042	0.268	0.236
554.3	0.3053	0.2692	0.2365
554.4	0.3065	0.2699	0.2374
554.5	0.3071	0.2704	0.2379
554.6	0.3079	0.2714	0.2387
554.7	0.3088	0.2721	0.2396
554.8	0.3096	0.2731	0.2405
554.9	0.3106	0.2738	0.2411
555	0.3117	0.2743	0.2413
555.1	0.3116	0.2752	0.2424
555.2	0.3132	0.2763	0.244
555.3	0.3143	0.2769	0.2444
555.4	0.3149	0.2776	0.245
555.5	0.316	0.2778	0.246
555.6	0.3166	0.2786	0.2462
555.7	0.3174	0.2797	0.2469
555.8	0.3188	0.2807	0.2472
555.9	0.319	0.2812	0.2485
556	0.32	0.2816	0.2489
556.1	0.321	0.2829	0.2495
556.2	0.3218	0.2836	0.2506
556.3	0.3229	0.2838	0.2508
556.4	0.3239	0.2843	0.251
556.5	0.3244	0.2857	0.2526
556.6	0.3253	0.2861	0.2528
556.7	0.3266	0.2875	0.254
556.8	0.3271	0.2882	0.2547
556.9	0.3277	0.289	0.2554
557	0.329	0.2897	0.2556
557.1	0.3296	0.2902	0.2569
557.2	0.3307	0.2914	0.2574
557.3	0.3319	0.2915	0.2583
557.4	0.3328	0.2927	0.2591
557.5	0.3339	0.2938	0.2604
557.6	0.3354	0.2947	0.2606
557.7	0.3354	0.2948	0.2617
557.8	0.3361	0.296	0.2622
557.9	0.3376	0.2968	0.2629
558	0.3382	0.2977	0.2643
558.1	0.339	0.2979	0.2644
558.2	0.3401	0.299	0.2648
558.3	0.3414	0.2996	0.2662
558.4	0.3418	0.3005	0.2667
558.5	0.3429	0.3017	0.267
558.6	0.3442	0.3022	0.2681
558.7	0.3446	0.3028	0.2687
558.8	0.3459	0.3041	0.2695
558.9	0.3472	0.3047	0.2698
559	0.3475	0.306	0.2712
559.1	0.349	0.3072	0.2726
559.2	0.3496	0.3069	0.2732
559.3	0.3506	0.308	0.2742
559.4	0.3517	0.3088	0.2748
559.5	0.3527	0.31	0.2758
559.6	0.3542	0.3109	0.2762
559.7	0.355	0.3116	0.277
559.8	0.3561	0.3128	0.2778
559.9	0.3571	0.3139	0.2787
560	0.3582	0.3146	0.2796
560.1	0.3592	0.3152	0.2806
560.2	0.3599	0.316	0.2812
560.3	0.3616	0.3175	0.2824
560.4	0.3621	0.3183	0.283
560.5	0.3634	0.3185	0.284
560.6	0.3644	0.3199	0.2844
560.7	0.3659	0.3209	0.2856
560.8	0.3662	0.3218	0.2869
560.9	0.3681	0.3227	0.2869
561	0.3688	0.3235	0.2884
561.1	0.3699	0.3241	0.2892
561.2	0.371	0.3253	0.2888
561.3	0.3721	0.3265	0.291
561.4	0.3728	0.3275	0.2917
561.5	0.3739	0.3284	0.2926
561.6	0.3756	0.3292	0.2931
561.7	0.3758	0.3299	0.2941
561.8	0.3767	0.3304	0.2952
561.9	0.3777	0.332	0.296
562	0.3793	0.3331	0.2975
562.1	0.3804	0.334	0.2975
562.2	0.3816	0.3343	0.2984
562.3	0.3824	0.3355	0.2997
562.4	0.383	0.3362	0.3002
562.5	0.3845	0.3372	0.3017
562.6	0.385	0.3375	0.302
562.7	0.3865	0.3386	0.303
562.8	0.387	0.3396	0.3038
562.9	0.3886	0.3408	0.3047
563	0.3895	0.3414	0.3057
563.1	0.3913	0.3426	0.3068
563.2	0.3922	0.3435	0.3073
563.3	0.3936	0.3452	0.3081
563.4	0.3946	0.3455	0.3099
563.5	0.3957	0.3467	0.3102
563.6	0.3966	0.3481	0.311
563.7	0.398	0.3481	0.3123
563.8	0.399	0.3495	0.3128
563.9	0.3999	0.3505	0.3132
564	0.4014	0.3514	0.3146
564.1	0.4021	0.3515	0.3154
564.2	0.403	0.3531	0.3165
564.3	0.4045	0.3538	0.3167
564.4	0.4054	0.3548	0.3179
564.5	0.4062	0.3557	0.3184
564.6	0.4069	0.3565	0.3202
564.7	0.408	0.3575	0.3204
564.8	0.41	0.3591	0.3217
564.9	0.4112	0.3598	0.3221
565	0.4119	0.3604	0.3231
565.1	0.4127	0.3615	0.324
565.2	0.4146	0.3623	0.3252
565.3	0.4153	0.3636	0.3261
565.4	0.416	0.3638	0.3267
565.5	0.4172	0.365	0.3273
565.6	0.4178	0.3658	0.3285
565.7	0.4188	0.3672	0.3291
565.8	0.4201	0.3679	0.3301
565.9	0.4212	0.3682	0.3309
566	0.4226	0.3694	0.3314
566.1	0.4236	0.3705	0.3325
566.2	0.4244	0.3714	0.3331
566.3	0.425	0.3714	0.3341
566.4	0.4266	0.3731	0.3352
566.5	0.4277	0.374	0.3358
566.6	0.4276	0.3738	0.3363
566.7	0.429	0.3754	0.3372
566.8	0.43	0.376	0.338
566.9	0.4308	0.377	0.3391
567	0.4317	0.3782	0.3404
567.1	0.4335	0.3789	0.3415
567.2	0.434	0.3799	0.3421
567.3	0.4353	0.3811	0.3426
567.4	0.437	0.3818	0.3441
567.5	0.4378	0.3826	0.3449
567.6	0.4391	0.384	0.3457
567.7	0.4403	0.3842	0.3468
567.8	0.4415	0.3858	0.3474
567.9	0.4423	0.3864	0.3486
568	0.4436	0.3878	0.3503
568.1	0.4451	0.3886	0.3505
568.2	0.4454	0.3899	0.3512
568.3	0.4474	0.3907	0.3518
568.4	0.4483	0.392	0.3535
568.5	0.4499	0.393	0.3547
568.6	0.4516	0.3941	0.3555
568.7	0.4526	0.3953	0.3568
568.8	0.4537	0.3967	0.3573
568.9	0.455	0.3975	0.3585
569	0.456	0.3988	0.3601
569.1	0.457	0.3998	0.3609
569.2	0.4588	0.4015	0.3621
569.3	0.4602	0.4015	0.3624
569.4	0.4614	0.4032	0.3634
569.5	0.4624	0.4043	0.3652
569.6	0.4631	0.4057	0.3652
569.7	0.4655	0.4066	0.3661
569.8	0.4656	0.4074	0.3677
569.9	0.4675	0.408	0.369
570	0.4693	0.4091	0.3697
570.1	0.4699	0.411	0.3704
570.2	0.4711	0.4121	0.3724
570.3	0.4729	0.413	0.373
570.4	0.4744	0.4144	0.3747
570.5	0.4754	0.4148	0.3747
570.6	0.4767	0.4171	0.3774
570.7	0.4773	0.4172	0.3772
570.8	0.4807	0.419	0.3785
570.9	0.4809	0.4197	0.3797
571	0.483	0.4218	0.3811
571.1	0.4832	0.423	0.3824
571.2	0.485	0.4244	0.3833
571.3	0.4874	0.4248	0.3852
571.4	0.4878	0.4264	0.3859
571.5	0.4892	0.4284	0.3871
571.6	0.4908	0.4292	0.3883
571.7	0.4922	0.4298	0.3896
571.8	0.4936	0.4313	0.3907
571.9	0.4954	0.4326	0.3916
572	0.4967	0.4336	0.3927
572.1	0.499	0.4355	0.3944
572.2	0.5001	0.4365	0.3946
572.3	0.5018	0.4374	0.3961
572.4	0.5032	0.4394	0.3972
572.5	0.5047	0.4396	0.3986
572.6	0.5059	0.4414	0.3994
572.7	0.5067	0.4426	0.4012
572.8	0.5093	0.4441	0.4024
572.9	0.5105	0.4456	0.4034
573	0.5114	0.4469	0.4048
573.1	0.5122	0.4475	0.4056
573.2	0.5142	0.4484	0.4064
573.3	0.5155	0.4501	0.4076
573.4	0.5174	0.4513	0.409
573.5	0.5186	0.4518	0.4103
573.6	0.5198	0.4535	0.4111
573.7	0.5214	0.4548	0.4133
573.8	0.5225	0.4563	0.4144
573.9	0.5242	0.4575	0.4155
574	0.5255	0.4592	0.4163
574.1	0.5271	0.4603	0.4176
574.2	0.5292	0.4608	0.4192
574.3	0.5304	0.463	0.4194
574.4	0.5316	0.4636	0.4211
574.5	0.5336	0.4648	0.4218
574.6	0.535	0.4663	0.4231
574.7	0.5365	0.4675	0.4246
574.8	0.537	0.4694	0.4253
574.9	0.5375	0.4691	0.4271
575	0.54	0.471	0.4282
575.1	0.5407	0.4727	0.4291
575.2	0.5434	0.4733	0.4304
575.3	0.5441	0.474	0.4313
575.4	0.5457	0.4763	0.4322
575.5	0.5466	0.4769	0.4329
575.6	0.5486	0.4781	0.4344
575.7	0.551	0.4803	0.4358
575.8	0.5509	0.4807	0.4372
575.9	0.553	0.4822	0.4379
576	0.5545	0.4834	0.4389
576.1	0.5551	0.4848	0.4399
576.2	0.5564	0.4861	0.4414
576.3	0.5584	0.4875	0.4427
576.4	0.56	0.4881	0.4441
576.5	0.561	0.4897	0.4458
576.6	0.5623	0.4915	0.4465
576.7	0.564	0.4915	0.448
576.8	0.5653	0.4935	0.449
576.9	0.5671	0.4952	0.4492
577	0.5686	0.4966	0.4512
577.1	0.5693	0.4969	0.4524
577.2	0.571	0.4992	0.454
577.3	0.5723	0.5005	0.4552
577.4	0.5739	0.501	0.4565
577.5	0.5762	0.5028	0.4577
577.6	0.5764	0.5041	0.4587
577.7	0.5794	0.5053	0.4603
577.8	0.5807	0.5073	0.4614
577.9	0.5828	0.5089	0.4626
578	0.5839	0.5095	0.4641
578.1	0.5869	0.5115	0.4656
578.2	0.5885	0.5131	0.4665
578.3	0.59	0.5149	0.4683
578.4	0.5912	0.5163	0.4696
578.5	0.5922	0.518	0.471
578.6	0.5937	0.5186	0.4723
578.7	0.5953	0.5207	0.4738
578.8	0.5974	0.5213	0.4753
578.9	0.5995	0.5228	0.4765
579	0.6004	0.524	0.4779
579.1	0.603	0.5258	0.4787
579.2	0.605	0.5279	0.481
579.3	0.6069	0.529	0.4822
579.4	0.6085	0.5308	0.4835
579.5	0.6101	0.5328	0.4853
579.6	0.6111	0.5344	0.4872
579.7	0.6135	0.536	0.4883
579.8	0.6168	0.5369	0.4891
579.9	0.6178	0.5393	0.4906
580	0.6194	0.5413	0.4933
580.1	0.6217	0.5429	0.4947
580.2	0.6246	0.5446	0.496
580.3	0.6245	0.5468	0.4982
580.4	0.6275	0.5476	0.4985
580.5	0.6298	0.5503	0.5002
580.6	0.631	0.551	0.5022
580.7	0.6336	0.5537	0.5045
580.8	0.6363	0.5557	0.5055
580.9	0.6377	0.5564	0.5075
581	0.6402	0.5587	0.5085
581.1	0.6412	0.5599	0.5103
581.2	0.6431	0.5618	0.5123
581.3	0.6457	0.5628	0.5135
581.4	0.6475	0.5656	0.5151
581.5	0.649	0.5665	0.5172
581.6	0.6508	0.5687	0.5179
581.7	0.6536	0.5702	0.52
581.8	0.655	0.5725	0.5211
581.9	0.6567	0.5734	0.5231
582	0.6591	0.5747	0.5245
582.1	0.661	0.5775	0.5263
582.2	0.6635	0.5792	0.528
582.3	0.6647	0.5805	0.5282
582.4	0.6659	0.5822	0.5309
582.5	0.668	0.5846	0.532
582.6	0.6706	0.5854	0.5336
582.7	0.6723	0.5875	0.5355
582.8	0.6741	0.5886	0.5365
582.9	0.6768	0.5907	0.5381
583	0.6788	0.5927	0.5389
583.1	0.6804	0.5945	0.541
583.2	0.6817	0.5958	0.5447
583.3	0.6841	0.5962	0.5451
583.4	0.6854	0.599	0.5464
583.5	0.6881	0.5996	0.5487
583.6	0.689	0.6024	0.5494
583.7	0.6902	0.6036	0.5518
583.8	0.6926	0.6065	0.5523
583.9	0.6939	0.6078	0.5545
584	0.6958	0.6093	0.5561
584.1	0.7002	0.6106	0.5585
584.2	0.7018	0.6123	0.5588
584.3	0.7032	0.6145	0.5614
584.4	0.7033	0.6164	0.5628
584.5	0.7074	0.6176	0.5646
584.6	0.7094	0.6185	0.5652
584.7	0.7113	0.6209	0.5672
584.8	0.712	0.6211	0.5671
584.9	0.7131	0.6212	0.5692
585	0.7132	0.6231	0.5688
585.1	0.7183	0.6272	0.5738
585.2	0.7212	0.6289	0.5757
585.3	0.7221	0.6313	0.5756
585.4	0.7246	0.6336	0.5783
585.5	0.7264	0.636	0.5791
585.6	0.7293	0.6364	0.5815
585.7	0.7293	0.6384	0.5836
585.8	0.733	0.6396	0.583
585.9	0.7353	0.6407	0.5842
586	0.7362	0.644	0.5879
586.1	0.7377	0.6451	0.589
586.2	0.7413	0.6479	0.59
586.3	0.7424	0.6481	0.591
586.4	0.7434	0.6504	0.5937
586.5	0.7461	0.6514	0.5937
586.6	0.7479	0.6535	0.5959
586.7	0.7497	0.6558	0.5979
586.8	0.752	0.6565	0.5998
586.9	0.7519	0.657	0.6018
587	0.7544	0.6597	0.6028
587.1	0.7587	0.6612	0.6051
587.2	0.7583	0.6635	0.6053
587.3	0.7603	0.6669	0.6072
587.4	0.7632	0.6665	0.6089
587.5	0.7635	0.6693	0.6101
587.6	0.7675	0.67	0.6112
587.7	0.7706	0.6719	0.613
587.8	0.7718	0.6741	0.6153
587.9	0.7747	0.676	0.6177
588	0.7758	0.678	0.6195
588.1	0.7777	0.6789	0.6218
588.2	0.7799	0.6824	0.6224
588.3	0.7822	0.6841	0.6249
588.4	0.7834	0.685	0.6269
588.5	0.7872	0.6875	0.6262
588.6	0.7874	0.6892	0.6284
588.7	0.7899	0.6897	0.6317
588.8	0.7916	0.6923	0.6333
588.9	0.7939	0.6957	0.6346
589	0.796	0.6977	0.6364
589.1	0.7994	0.6985	0.6402
589.2	0.8013	0.7	0.6414
589.3	0.8028	0.7027	0.6421
589.4	0.8047	0.7047	0.6441
589.5	0.8068	0.7066	0.6455
589.6	0.8112	0.7089	0.6467
589.7	0.8129	0.7101	0.6475
589.8	0.8159	0.7121	0.6517
589.9	0.8166	0.714	0.6523
590	0.818	0.7163	0.6551
590.1	0.8226	0.7186	0.6562
590.2	0.8236	0.7202	0.6575
590.3	0.826	0.7226	0.6602
590.4	0.8286	0.7255	0.6623
590.5	0.8304	0.7282	0.6643
590.6	0.8339	0.7294	0.6649
590.7	0.8343	0.731	0.6677
590.8	0.8394	0.7326	0.6689
590.9	0.8416	0.7358	0.6724
591	0.8438	0.7376	0.673
591.1	0.8461	0.7401	0.6758
591.2	0.8484	0.7405	0.6779
591.3	0.8491	0.744	0.6783
591.4	0.8537	0.7451	0.6807
591.5	0.8551	0.7487	0.6834
591.6	0.8594	0.7497	0.6856
591.7	0.8593	0.7517	0.6859
591.8	0.8614	0.7538	0.6894
591.9	0.865	0.7563	0.6902
592	0.8683	0.759	0.6914
592.1	0.8691	0.7605	0.6953
592.2	0.8724	0.7606	0.6944
592.3	0.8753	0.7633	0.6994
592.4	0.8742	0.7675	0.6989
592.5	0.8767	0.7692	0.7011
592.6	0.8781	0.7696	0.7017
592.7	0.8828	0.7742	0.7027
592.8	0.8848	0.7749	0.706
592.9	0.8848	0.7758	0.7077
593	0.8878	0.7795	0.71
593.1	0.8917	0.7815	0.7124
593.2	0.8945	0.7825	0.7142
593.3	0.8975	0.7847	0.7159
593.4	0.8963	0.7863	0.7183
593.5	0.8971	0.7886	0.7198
593.6	0.902	0.7916	0.7225
593.7	0.904	0.794	0.7239
593.8	0.9075	0.7944	0.726
593.9	0.9086	0.7985	0.7259
594	0.9122	0.798	0.7279
594.1	0.9133	0.7995	0.7307
594.2	0.9136	0.8007	0.7319
594.3	0.9171	0.8036	0.7334
594.4	0.9168	0.8074	0.7351
594.5	0.9221	0.8079	0.7363
594.6	0.9208	0.811	0.7374
594.7	0.9249	0.8109	0.7405
594.8	0.925	0.8115	0.7415
594.9	0.9301	0.8162	0.7425
595	0.9343	0.8172	0.7448
595.1	0.934	0.8197	0.745
595.2	0.9385	0.821	0.749
595.3	0.9383	0.8227	0.7503
595.4	0.9411	0.8261	0.7531
595.5	0.9425	0.825	0.7515
595.6	0.9449	0.8303	0.7541
595.7	0.9482	0.8312	0.7552
595.8	0.9472	0.8309	0.7576
595.9	0.9496	0.8336	0.7599
596	0.954	0.8365	0.7611
596.1	0.9539	0.8377	0.7631
596.2	0.9575	0.8401	0.7643
596.3	0.9572	0.8396	0.765
596.4	0.9605	0.8418	0.7664
596.5	0.9635	0.8445	0.7684
596.6	0.964	0.8462	0.7702
596.7	0.9676	0.8467	0.7717
596.8	0.9695	0.8492	0.7738
596.9	0.973	0.8506	0.7738
597	0.9725	0.8512	0.7773
597.1	0.9764	0.8545	0.7806
597.2	0.9771	0.8573	0.7823
597.3	0.9769	0.8584	0.7799
597.4	0.9803	0.8595	0.7825
597.5	0.9817	0.8607	0.7828
597.6	0.9851	0.8615	0.7844
597.7	0.9873	0.8661	0.7897
597.8	0.987	0.8653	0.788
597.9	0.9901	0.8675	0.7902
598	0.9926	0.8699	0.7919
598.1	0.9945	0.8722	0.7936
598.2	0.9975	0.875	0.796
598.3	0.9993	0.8747	0.7954
598.4	1.0013	0.8769	0.7986
598.5	1.0027	0.8789	0.801
598.6	1.0021	0.8808	0.8009
598.7	1.0054	0.8827	0.8018
598.8	1.0092	0.8861	0.8038
598.9	1.0108	0.8873	0.8068
599	1.0093	0.889	0.8085
599.1	1.0148	0.8899	0.81
599.2	1.0148	0.8913	0.8103
599.3	1.0186	0.8941	0.8133
599.4	1.0216	0.8955	0.8147
599.5	1.0192	0.8965	0.8158
599.6	1.0248	0.8979	0.8185
599.7	1.026	0.9021	0.8182
[truncated: 2,003 more rows]

## Sheet: Figure 2h
Figure 1h: EPR spectrum of DMPO-tyrosyl radical spin adducts
Magnetic field (G)	Intensity (a.u.)
3240	47.592
3240.02	43.561
3240.05	40.422
3240.07	37.468
3240.1	35.065
3240.12	33.103
3240.15	31.572
3240.17	30.047
3240.2	28.543
3240.22	27.354
3240.24	26.598
3240.27	25.907
3240.29	25.436
3240.32	25.25
3240.34	25.131
3240.37	25.124
3240.39	25.282
3240.41	25.48
3240.44	25.833
3240.46	26.187
3240.49	26.442
3240.51	26.933
3240.54	27.431
3240.56	27.926
3240.59	28.318
3240.61	28.756
3240.64	29.029
3240.66	29.259
3240.68	29.311
3240.71	29.29
3240.73	29.072
3240.76	28.952
3240.78	28.778
3240.81	28.82
3240.83	28.797
3240.86	28.647
3240.88	28.321
3240.9	27.819
3240.93	27.37
3240.95	26.773
3240.98	26.175
3241	25.549
3241.03	25.116
3241.05	24.923
3241.07	24.717
3241.1	24.574
3241.12	24.421
3241.15	24.027
3241.17	23.39
3241.2	22.898
3241.22	22.489
3241.24	22.024
3241.27	21.491
3241.29	21.101
3241.32	21.109
3241.34	21.412
3241.37	21.808
3241.39	22.041
3241.42	22.437
3241.44	22.789
3241.47	23.07
3241.49	23.59
3241.51	24.358
3241.54	25.234
3241.56	26.189
3241.59	27.236
3241.61	28.519
3241.64	30.009
3241.66	31.349
3241.68	32.61
3241.71	33.674
3241.73	34.871
3241.76	35.86
3241.78	36.672
3241.81	37.528
3241.83	38.309
3241.86	38.969
3241.88	39.553
3241.91	40.191
3241.93	40.724
3241.95	40.94
3241.98	40.771
3242	40.325
3242.03	39.796
3242.05	39.328
3242.08	38.895
3242.1	38.585
3242.12	38.271
3242.15	37.797
3242.17	37.483
3242.2	37.225
3242.22	37.028
3242.25	36.933
3242.27	36.922
3242.3	37.204
3242.32	37.754
3242.34	38.521
3242.37	39.306
3242.39	40.319
3242.42	41.349
3242.44	42.386
3242.47	43.443
3242.49	44.416
3242.51	45.098
3242.54	45.855
3242.56	46.482
3242.59	47.034
3242.61	47.556
3242.64	47.788
3242.66	47.835
3242.69	47.563
3242.71	47.028
3242.74	45.965
3242.76	44.799
3242.78	43.542
3242.81	42.552
3242.83	41.781
3242.86	40.941
3242.88	39.768
3242.91	38.458
3242.93	36.868
3242.95	35.365
3242.98	34.025
3243	33.087
3243.03	32.369
3243.05	32.024
3243.08	32.072
3243.1	31.982
3243.13	31.8
3243.15	31.387
3243.18	30.675
3243.2	30.094
3243.22	29.706
3243.25	29.392
3243.27	29.256
3243.3	28.758
3243.32	27.888
3243.35	26.748
3243.37	25.585
3243.39	24.432
3243.42	23.207
3243.44	22.233
3243.47	21.602
3243.49	21.234
3243.52	21.115
3243.54	21.195
3243.57	21.272
3243.59	21.446
3243.61	21.62
3243.64	22.18
3243.66	23.225
3243.69	24.37
3243.71	25.719
3243.74	27.028
3243.76	28.15
3243.78	28.964
3243.81	29.347
3243.83	29.548
3243.86	29.514
3243.88	29.214
3243.91	28.79
3243.93	28.143
3243.96	27.349
3243.98	26.055
3244.01	24.575
3244.03	22.865
3244.05	20.946
3244.08	19.106
3244.1	17.506
3244.13	16.204
3244.15	15.224
3244.18	14.608
3244.2	14.358
3244.22	14.394
3244.25	14.721
3244.27	15.345
3244.3	16.378
3244.32	17.796
3244.35	19.288
3244.37	20.757
3244.4	21.948
3244.42	23.071
3244.44	23.942
3244.47	24.558
3244.49	25.228
3244.52	25.607
3244.54	25.876
3244.57	26.254
3244.59	26.824
3244.61	27.431
3244.64	28.225
3244.66	29.129
3244.69	30.294
3244.71	31.722
3244.74	33.787
3244.76	35.864
3244.79	38.175
3244.81	40.627
3244.84	43.018
3244.86	45.617
3244.88	48.212
3244.91	50.807
3244.93	53.08
3244.96	55.012
3244.98	56.549
3245.01	57.534
3245.03	58.244
3245.05	58.662
3245.08	58.63
3245.1	58.296
3245.13	57.993
3245.15	57.58
3245.18	56.995
3245.2	56.202
3245.23	55.251
3245.25	53.904
3245.28	52.523
3245.3	51.294
3245.32	50.039
3245.35	49.037
3245.37	47.981
3245.4	46.629
3245.42	45.481
3245.45	44.274
3245.47	42.959
3245.49	41.52
3245.52	39.976
3245.54	38.632
3245.57	37.415
3245.59	36.453
3245.62	35.758
3245.64	35.119
3245.66	34.834
3245.69	34.666
3245.71	34.528
3245.74	34.588
3245.76	34.478
3245.79	34.393
3245.81	34.289
3245.84	34.477
3245.86	35.123
3245.89	35.632
3245.91	35.885
3245.93	36.067
3245.96	36.092
3245.98	36.178
3246.01	36.06
3246.03	35.663
3246.06	35.537
3246.08	35.787
3246.11	36.17
3246.13	36.639
3246.15	37.262
3246.18	37.573
3246.2	37.429
3246.23	37.074
3246.25	36.701
3246.28	36.286
3246.3	35.546
3246.32	34.685
3246.35	33.947
3246.37	33.218
3246.4	32.11
3246.42	30.78
3246.45	29.427
3246.47	28.167
3246.5	26.586
3246.52	25.334
3246.55	24.362
3246.57	23.725
3246.59	23.355
3246.62	23.148
3246.64	23.133
3246.67	23.15
3246.69	23.347
3246.72	23.842
3246.74	24.699
3246.76	25.705
3246.79	26.883
3246.81	28.255
3246.84	29.793
3246.86	30.862
3246.89	31.702
3246.91	32.167
3246.93	32.308
3246.96	32.402
3246.98	32.631
3247.01	32.977
3247.03	33.166
3247.06	33.316
3247.08	33.271
3247.11	33.295
3247.13	33.363
3247.16	33.428
3247.18	33.623
3247.2	34.055
3247.23	34.678
3247.25	35.731
3247.28	36.743
3247.3	37.877
3247.33	39.056
3247.35	40.024
3247.38	40.888
3247.4	41.698
3247.42	42.482
3247.45	43.131
3247.47	43.683
3247.5	44.204
3247.52	44.825
3247.55	45.387
3247.57	45.767
3247.59	46.037
3247.62	46.484
3247.64	46.703
3247.67	46.564
3247.69	46.427
3247.72	46.387
3247.74	46.25
3247.77	46.199
3247.79	46.018
3247.81	45.703
3247.84	45.365
3247.86	44.978
3247.89	44.596
3247.91	44.113
3247.94	43.578
3247.96	42.827
3247.99	42.023
3248.01	41.155
3248.03	40.425
3248.06	39.345
3248.08	38.084
3248.11	36.641
3248.13	35.314
3248.16	33.922
3248.18	32.414
3248.2	31.064
3248.23	29.724
3248.25	28.769
3248.28	28.147
3248.3	27.962
3248.33	28.226
3248.35	29.033
3248.38	29.902
3248.4	31.29
3248.43	33.173
3248.45	35.456
3248.47	37.583
3248.5	39.903
3248.52	42.079
3248.55	44.174
3248.57	46.245
3248.6	47.917
3248.62	49.126
3248.64	49.819
3248.67	50.065
3248.69	50.022
3248.72	49.81
3248.74	49.353
3248.77	48.464
3248.79	47.359
3248.82	46.37
3248.84	45.145
3248.86	43.599
3248.89	41.939
3248.91	40.289
3248.94	38.739
3248.96	37.432
3248.99	36.291
3249.01	35.448
3249.03	34.578
3249.06	34.063
3249.08	34.077
3249.11	34.383
3249.13	34.732
3249.16	35.347
3249.18	36.375
3249.21	37.927
3249.23	39.587
3249.26	41.427
3249.28	43.436
3249.3	45.356
3249.33	47.35
3249.35	49.102
3249.38	50.824
3249.4	52.277
3249.43	53.278
3249.45	53.894
3249.47	54.589
3249.5	54.981
3249.52	55.275
3249.55	55.603
3249.57	55.919
3249.6	56.349
3249.62	56.867
3249.65	57.331
3249.67	57.773
3249.7	58.416
3249.72	58.941
3249.74	59.409
3249.77	60.088
3249.79	60.547
3249.82	60.821
3249.84	61.193
3249.87	61.558
3249.89	61.673
3249.91	61.593
3249.94	61.493
3249.96	61.168
3249.99	61.036
3250.01	61.04
3250.04	60.957
3250.06	61.128
3250.09	61.309
3250.11	61.552
3250.13	62.237
3250.16	62.958
3250.18	63.646
3250.21	64.072
3250.23	64.558
3250.26	64.944
3250.28	65.011
3250.3	65.023
3250.33	64.771
3250.35	64.09
3250.38	63.093
3250.4	61.899
3250.43	60.532
3250.45	59.11
3250.48	57.374
3250.5	55.427
3250.53	53.542
3250.55	51.612
3250.57	49.696
3250.6	47.899
3250.62	46.066
3250.65	44.27
3250.67	42.41
3250.7	40.944
3250.72	39.502
3250.74	38.051
3250.77	36.488
3250.79	34.772
3250.82	33.422
3250.84	32.448
3250.87	31.409
3250.89	30.577
3250.92	29.854
3250.94	28.742
3250.97	27.895
3250.99	27.239
3251.01	26.833
3251.04	26.631
3251.06	26.648
3251.09	26.976
3251.11	27.61
3251.14	28.372
3251.16	28.859
3251.18	29.314
3251.21	29.808
3251.23	30.381
3251.26	30.87
3251.28	31.554
3251.31	32.229
3251.33	32.968
3251.36	33.614
3251.38	33.947
3251.4	34.3
3251.43	34.806
3251.45	35.27
3251.48	35.792
3251.5	36.47
3251.53	37.231
3251.55	38.192
3251.57	39.043
3251.6	39.83
3251.62	40.602
3251.65	41.157
3251.67	41.564
3251.7	42.121
3251.72	42.869
3251.75	43.741
3251.77	44.441
3251.8	45.095
3251.82	45.839
3251.84	46.57
3251.87	47.022
3251.89	47.353
3251.92	47.887
3251.94	48.67
3251.97	49.782
3251.99	51.05
3252.01	52.382
3252.04	53.638
3252.06	54.549
3252.09	55.338
3252.11	55.999
3252.14	56.677
3252.16	57.036
3252.19	56.939
3252.21	56.846
3252.23	56.14
3252.26	55.223
3252.28	53.99
3252.31	52.345
3252.33	50.41
3252.36	48.483
3252.38	46.462
3252.41	44.775
3252.43	43.176
3252.45	41.854
3252.48	40.881
3252.5	40.37
3252.53	40.172
3252.55	40.63
3252.58	41.763
3252.6	43.29
3252.62	45.274
3252.65	47.372
3252.67	49.473
3252.7	51.643
3252.72	53.805
3252.75	55.757
3252.77	57.424
3252.8	58.707
3252.82	59.539
3252.84	60.129
3252.87	60.516
3252.89	60.259
3252.92	59.502
3252.94	58.361
3252.97	56.676
3252.99	54.903
3253.02	53.032
3253.04	50.931
3253.07	48.81
3253.09	46.553
3253.11	44.223
3253.14	42.095
3253.16	40.276
3253.19	38.816
3253.21	37.707
3253.24	36.922
3253.26	36.607
3253.28	36.549
3253.31	37.148
3253.33	37.993
3253.36	39.079
3253.38	40.351
3253.41	41.523
3253.43	42.59
3253.45	43.789
3253.48	44.775
3253.5	45.541
3253.53	45.992
3253.55	46.242
3253.58	46.542
3253.6	46.722
3253.63	46.871
3253.65	47.007
3253.68	47.333
3253.7	47.564
3253.72	48.102
3253.75	48.525
3253.77	49.152
3253.8	49.377
3253.82	49.496
3253.85	49.363
3253.87	48.955
3253.89	48.372
3253.92	47.781
3253.94	47.083
3253.97	46.037
3253.99	44.547
3254.02	42.709
3254.04	40.854
3254.07	38.959
3254.09	37.418
3254.11	35.974
3254.14	34.73
3254.16	33.639
3254.19	33.036
3254.21	32.483
3254.24	32.034
3254.26	31.114
3254.29	30.29
3254.31	29.791
3254.34	29.579
3254.36	29.467
3254.38	29.139
3254.41	28.453
3254.43	27.813
3254.46	27.161
3254.48	26.982
3254.51	26.827
3254.53	26.634
3254.55	27.148
3254.58	27.821
3254.6	28.933
3254.63	30.067
3254.65	30.962
3254.68	31.943
3254.7	33.483
3254.72	35.22
3254.75	37.391
3254.77	39.677
3254.8	41.971
3254.82	44.11
3254.85	46.131
3254.87	47.967
3254.9	49.25
3254.92	50.266
3254.95	51.208
3254.97	52.187
3254.99	53.187
3255.02	54.09
3255.04	54.401
3255.07	54.702
3255.09	54.719
3255.12	54.742
3255.14	54.603
3255.16	54.329
3255.19	53.883
3255.21	53.385
3255.24	52.972
3255.26	52.502
3255.29	51.91
3255.31	51.429
3255.34	50.859
3255.36	50.302
3255.39	49.86
3255.41	49.49
3255.43	49.04
3255.46	48.239
3255.48	47.45
3255.51	46.553
3255.53	45.602
3255.56	44.597
3255.58	43.446
3255.6	42.562
3255.63	41.771
3255.65	40.83
3255.68	40.244
3255.7	39.695
3255.73	39.209
3255.75	38.624
3255.78	37.998
3255.8	37.847
3255.82	37.651
3255.85	37.538
3255.87	37.89
3255.9	38.411
3255.92	39.046
3255.95	39.755
3255.97	40.448
3255.99	41.138
3256.02	41.662
3256.04	42.181
3256.07	42.334
3256.09	42.777
3256.12	43.21
3256.14	43.409
3256.17	43.874
3256.19	44.468
3256.22	45.134
3256.24	45.896
3256.26	47.054
3256.29	48.089
3256.31	49.13
3256.34	50.221
3256.36	51.072
3256.39	51.642
3256.41	52.209
3256.43	52.719
3256.46	53.405
3256.48	53.769
3256.51	54.029
3256.53	53.852
3256.56	53.458
3256.58	52.922
3256.61	52.104
3256.63	51.48
3256.65	51.214
3256.68	51.109
3256.7	51.399
3256.73	52.081
3256.75	52.751
3256.78	53.413
3256.8	53.993
3256.82	54.622
3256.85	55.457
3256.87	56.39
3256.9	57.127
3256.92	57.647
3256.95	58.002
3256.97	58.016
3257	57.893
3257.02	57.392
3257.05	56.807
3257.07	56.207
3257.09	55.46
3257.12	54.586
3257.14	53.516
3257.17	52.528
3257.19	51.332
3257.22	50.261
3257.24	49.31
3257.26	48.695
3257.29	48.155
3257.31	47.856
3257.34	47.647
3257.36	47.624
3257.39	47.674
3257.41	47.873
3257.44	48.251
3257.46	49.009
3257.49	50.124
3257.51	51.439
3257.53	52.815
3257.56	54.129
3257.58	55.165
3257.61	55.713
3257.63	55.787
3257.66	55.718
3257.68	55.105
3257.7	54.361
3257.73	53.357
3257.75	52.178
3257.78	50.877
3257.8	49.217
3257.83	47.437
3257.85	45.666
3257.88	44.082
3257.9	42.646
3257.92	41.498
3257.95	40.902
3257.97	40.416
3258	40.191
3258.02	40.44
3258.05	40.99
3258.07	41.465
3258.09	42.363
3258.12	43.151
3258.14	44.105
3258.17	45.041
3258.19	45.781
3258.22	46.298
3258.24	46.928
3258.27	47.433
3258.29	47.689
3258.32	47.677
3258.34	47.55
3258.36	47.179
3258.39	46.684
3258.41	46.224
3258.44	45.691
3258.46	45.274
3258.49	44.659
3258.51	44.15
3258.53	43.598
3258.56	43.123
3258.58	42.461
3258.61	41.991
3258.63	41.989
3258.66	42.211
3258.68	42.583
3258.71	43.241
3258.73	43.985
3258.76	45.146
3258.78	46.236
3258.8	47.601
3258.83	48.915
3258.85	50.038
3258.88	51.286
3258.9	52.442
3258.93	53.801
3258.95	55.248
3258.97	56.349
3259	57.44
3259.02	58.361
3259.05	58.571
3259.07	58.538
3259.1	58.068
3259.12	57.286
3259.14	56.057
3259.17	54.511
3259.19	52.983
3259.22	51.234
3259.24	49.296
3259.27	47.496
3259.29	45.371
3259.32	43.37
3259.34	41.485
3259.36	39.824
3259.39	38.413
3259.41	37.058
3259.44	35.887
3259.46	35.165
3259.49	34.685
3259.51	34.552
3259.54	34.899
3259.56	35.407
3259.59	36.133
3259.61	36.783
3259.63	37.683
3259.66	38.513
3259.68	39.142
3259.71	39.728
3259.73	40.465
3259.76	41.162
3259.78	41.454
3259.8	41.366
3259.83	41.11
3259.85	40.569
3259.88	39.957
3259.9	39.218
3259.93	38.341
3259.95	37.189
3259.98	35.914
3260	34.601
3260.02	33.051
3260.05	31.447
3260.07	29.502
3260.1	27.646
3260.12	26.378
3260.15	25.31
3260.17	24.599
3260.2	24.393
3260.22	24.143
3260.24	23.986
3260.27	24.021
3260.29	24.174
3260.32	24.689
3260.34	25.116
3260.37	25.958
3260.39	27.116
3260.41	28.459
3260.44	29.862
3260.46	31.153
3260.49	32.233
3260.51	33.137
3260.54	33.829
3260.56	34.983
3260.59	35.934
3260.61	37.235
3260.64	38.5
3260.66	39.618
3260.68	40.756
3260.71	41.739
3260.73	42.638
3260.76	43.617
3260.78	44.693
3260.81	45.618
3260.83	46.763
3260.86	48.112
3260.88	49.261
3260.9	50.41
3260.93	51.544
3260.95	52.392
3260.98	53.444
3261	54.173
3261.03	55.011
3261.05	55.556
3261.07	55.821
3261.1	56.124
3261.12	56.056
3261.15	55.867
3261.17	55.549
3261.2	54.888
3261.22	53.871
3261.24	52.59
3261.27	51.113
3261.29	49.238
3261.32	47.341
3261.34	45.364
3261.37	43.535
3261.39	41.931
3261.42	40.589
3261.44	39.223
3261.47	38.086
3261.49	37.315
3261.51	36.484
3261.54	35.821
3261.56	35.395
3261.59	35.023
3261.61	34.863
3261.64	35.028
3261.66	35.316
3261.68	36.011
3261.71	36.598
3261.73	37.093
3261.76	37.217
3261.78	37.622
3261.81	37.759
3261.83	37.84
3261.86	37.926
3261.88	37.907
3261.91	37.916
3261.93	37.906
3261.95	38.015
3261.98	38.266
3262	38.674
3262.03	39.496
3262.05	40.603
3262.08	41.928
3262.1	43.745
3262.12	45.405
3262.15	47.144
3262.17	48.852
3262.2	50.754
3262.22	52.571
3262.25	54.398
3262.27	56.013
3262.3	57.433
3262.32	58.667
3262.34	59.484
3262.37	59.623
3262.39	59.788
3262.42	59.929
3262.44	59.702
3262.47	59.362
3262.49	59.044
3262.51	58.634
3262.54	58.18
3262.56	57.594
3262.59	56.996
3262.61	56.671
3262.64	56.427
3262.66	56.224
3262.69	56.293
3262.71	56.545
3262.74	56.605
3262.76	56.624
3262.78	56.668
3262.81	56.619
3262.83	56.679
3262.86	56.622
3262.88	56.849
3262.91	57.27
3262.93	57.83
3262.95	58.506
3262.98	59.013
3263	59.468
3263.03	59.67
3263.05	59.868
3263.08	60.386
3263.1	60.802
3263.13	61.48
3263.15	62.159
3263.18	62.527
3263.2	63.042
3263.22	63.129
3263.25	63.19
3263.27	62.954
3263.3	62.366
3263.32	61.936
3263.35	61.464
3263.37	61.095
3263.39	60.597
3263.42	59.723
3263.44	58.725
3263.47	57.61
3263.49	56.468
3263.52	55.374
3263.54	54.223
3263.57	53.341
3263.59	52.423
3263.61	51.577
3263.64	50.93
3263.66	50.299
3263.69	49.607
3263.71	48.857
3263.74	48.317
3263.76	48.036
3263.78	47.896
3263.81	47.919
3263.83	48.312
3263.86	48.979
3263.88	49.765
3263.91	50.699
3263.93	51.773
3263.96	52.986
3263.98	54.14
3264.01	55.194
3264.03	56.091
3264.05	56.84
3264.08	56.819
3264.1	56.342
3264.13	55.611
3264.15	54.588
3264.18	53.383
3264.2	51.846
3264.22	50.013
3264.25	47.997
3264.27	45.899
3264.3	43.731
3264.32	41.467
3264.35	39.424
3264.37	37.47
3264.4	35.849
3264.42	34.755
3264.44	34.319
3264.47	34.168
3264.49	34.256
3264.52	34.64
3264.54	35.656
3264.57	36.929
3264.59	38.112
3264.61	39.161
3264.64	40.041
3264.66	40.688
3264.69	41.031
3264.71	41.087
3264.74	40.956
3264.76	40.868
3264.79	40.533
3264.81	40.352
3264.84	40.023
3264.86	39.586
3264.88	39.065
3264.91	38.51
3264.93	38.07
3264.96	37.789
3264.98	37.614
3265.01	37.92
3265.03	38.554
3265.05	39.637
3265.08	40.693
3265.1	41.825
3265.13	42.854
3265.15	43.741
3265.18	44.506
3265.2	45.192
3265.23	45.887
3265.25	46.787
3265.28	47.931
3265.3	49.118
3265.32	50.232
3265.35	51.253
3265.37	51.977
3265.4	52.66
3265.42	53.357
3265.45	53.726
3265.47	54.075
3265.49	54.245
3265.52	54.509
3265.54	54.475
3265.57	53.99
3265.59	53.053
3265.62	51.649
3265.64	50.152
3265.66	48.636
3265.69	47.136
3265.71	45.745
3265.74	44.624
3265.76	43.639
3265.79	43.392
3265.81	43.232
3265.84	43.113
3265.86	43.254
3265.89	43.772
3265.91	44.291
3265.93	45.073
3265.96	46.261
3265.98	47.413
3266.01	48.663
3266.03	49.798
3266.06	50.812
3266.08	51.38
3266.11	51.784
3266.13	51.638
3266.15	51.508
3266.18	51.425
3266.2	51.059
3266.23	50.426
3266.25	50.116
3266.28	49.776
3266.3	49.374
3266.32	49.2
3266.35	48.991
3266.37	48.758
3266.4	48.613
3266.42	48.581
3266.45	48.547
3266.47	48.573
3266.5	48.495
3266.52	48.509
3266.55	48.648
3266.57	48.799
3266.59	48.93
3266.62	49.079
3266.64	49.161
3266.67	48.995
3266.69	48.868
3266.72	49.121
3266.74	49.302
3266.76	49.625
3266.79	50.15
3266.81	50.706
3266.84	51.54
3266.86	52.352
3266.89	53.467
3266.91	54.89
3266.93	56.363
3266.96	57.884
3266.98	59.634
3267.01	61.786
3267.03	64.076
3267.06	66.452
3267.08	68.903
3267.11	71.229
3267.13	73.522
3267.16	75.507
3267.18	77.3
3267.2	78.813
3267.23	79.966
3267.25	80.686
3267.28	81.008
3267.3	81.091
3267.33	80.923
3267.35	80.428
3267.38	79.965
3267.4	79.197
3267.42	78.386
3267.45	77.601
3267.47	76.779
3267.5	76.087
3267.52	75.691
3267.55	75.426
3267.57	75.252
3267.59	75.195
3267.62	75.461
3267.64	76.088
3267.67	76.722
3267.69	77.246
3267.72	77.494
3267.74	77.914
3267.77	78.384
3267.79	78.629
3267.81	78.714
3267.84	78.621
3267.86	77.985
3267.89	77.261
3267.91	76.384
3267.94	75.482
3267.96	74.4
3267.99	73.08
3268.01	71.753
3268.03	70.545
3268.06	69.148
3268.08	67.553
3268.11	65.855
3268.13	64.149
3268.16	62.668
3268.18	61.398
3268.2	60.504
3268.23	59.724
3268.25	59.181
3268.28	58.511
3268.3	57.879
3268.33	57.076
3268.35	56.303
3268.38	55.546
3268.4	54.747
3268.43	53.782
3268.45	52.901
3268.47	51.789
3268.5	50.543
3268.52	49.196
3268.55	47.811
3268.57	46.419
3268.6	44.942
3268.62	43.885
3268.64	43.037
3268.67	42.537
3268.69	42.443
3268.72	42.57
3268.74	43.177
3268.77	44.285
3268.79	45.683
3268.82	47.374
3268.84	49.295
3268.86	51.238
3268.89	53.115
3268.91	54.961
3268.94	56.742
3268.96	58.417
3268.99	59.882
3269.01	61.315
3269.03	62.483
3269.06	63.861
3269.08	65.162
3269.11	65.881
3269.13	66.268
3269.16	66.48
3269.18	66.398
3269.21	66.415
3269.23	66.189
3269.26	65.724
3269.28	65.277
3269.3	64.534
3269.33	63.407
3269.35	62.042
3269.38	60.322
3269.4	58.104
3269.43	55.713
3269.45	53.353
3269.47	51.48
3269.5	49.742
3269.52	47.898
3269.55	46.061
3269.57	44.709
3269.6	43.8
3269.62	43.058
3269.65	42.581
3269.67	42.447
3269.7	42.358
3269.72	42.484
3269.74	42.795
3269.77	43.271
3269.79	43.961
3269.82	44.603
3269.84	45.644
3269.87	47.165
3269.89	48.987
3269.91	51
3269.94	53.009
3269.96	54.876
3269.99	56.91
3270.01	58.901
3270.04	60.939
3270.06	62.873
3270.09	64.458
3270.11	65.989
3270.13	67.492
3270.16	68.384
3270.18	68.797
3270.21	68.407
3270.23	67.576
3270.26	66.099
3270.28	64.283
3270.3	62.041
3270.33	59.614
3270.35	57.293
3270.38	55.153
3270.4	53.097
3270.43	51.553
3270.45	50.31
3270.48	49.288
3270.5	48.75
3270.53	48.431
3270.55	48.459
3270.57	48.375
3270.6	48.647
3270.62	49.116
3270.65	49.768
3270.67	50.43
3270.7	50.777
3270.72	50.741
3270.74	50.638
3270.77	50.095
3270.79	48.922
3270.82	47.506
3270.84	46.008
3270.87	44.312
3270.89	42.685
3270.92	41.287
3270.94	39.945
3270.97	38.997
3270.99	38.242
3271.01	37.53
3271.04	37.13
3271.06	36.914
3271.09	36.91
3271.11	37.179
3271.14	37.704
3271.16	38.191
3271.18	38.83
3271.21	39.961
3271.23	41.306
3271.26	42.582
3271.28	43.916
3271.31	45.198
3271.33	46.201
3271.36	47.362
3271.38	48.45
3271.4	49.46
3271.43	50.521
3271.45	51.251
3271.48	51.891
3271.5	52.439
3271.53	52.857
3271.55	53.032
3271.57	52.804
3271.6	52.467
3271.62	51.932
3271.65	51.308
3271.67	50.883
3271.7	50.433
3271.72	50.158
3271.75	49.994
3271.77	49.744
3271.8	49.477
3271.82	49.314
3271.84	48.92
3271.87	48.42
3271.89	48.028
3271.92	47.822
3271.94	47.851
3271.97	47.92
3271.99	47.862
3272.01	48.227
3272.04	48.688
3272.06	49.215
3272.09	49.748
3272.11	50.237
3272.14	51.147
3272.16	52.386
3272.19	54.021
3272.21	55.629
3272.23	57.211
3272.26	58.61
3272.28	59.919
3272.31	60.793
3272.33	61.479
3272.36	61.559
3272.38	61.24
3272.41	60.417
3272.43	59.498
3272.45	58.377
3272.48	57.064
3272.5	55.442
3272.53	53.837
3272.55	52.392
3272.58	50.514
3272.6	48.867
3272.62	47.302
3272.65	46.075
3272.67	45.034
3272.7	44.317
3272.72	44.14
3272.75	44.608
3272.77	45.341
3272.8	46.683
3272.82	48.158
3272.84	49.825
3272.87	51.733
3272.89	53.738
3272.92	56.097
3272.94	58.343
3272.97	60.684
3272.99	63.037
3273.02	65.398
3273.04	67.548
3273.07	69.308
3273.09	70.558
3273.11	71.452
3273.14	71.642
3273.16	71.887
3273.19	71.833
3273.21	71.566
3273.24	71.255
3273.26	70.906
3273.28	70.471
3273.31	70.028
3273.33	69.43
3273.36	68.732
3273.38	68.261
3273.41	67.987
3273.43	67.856
3273.45	67.999
3273.48	68.356
3273.5	68.67
3273.53	69.299
3273.55	69.997
3273.58	70.799
3273.6	71.555
3273.63	72.18
3273.65	72.582
3273.68	72.776
3273.7	72.638
3273.72	72.083
3273.75	71.066
3273.77	69.929
3273.8	68.767
3273.82	67.714
3273.85	66.478
3273.87	64.908
3273.89	63.25
3273.92	61.757
3273.94	60.208
3273.97	58.763
3273.99	57.528
3274.02	56.527
3274.04	55.881
3274.07	55.315
3274.09	55.465
3274.11	55.936
3274.14	56.287
3274.16	56.841
3274.19	57.683
3274.21	58.666
3274.24	59.693
3274.26	60.543
3274.29	61.733
3274.31	63.159
3274.34	64.793
3274.36	66.681
3274.38	68.725
3274.41	70.949
3274.43	72.957
3274.46	74.677
3274.48	76.519
3274.51	78.031
3274.53	79.311
3274.55	80.752
3274.58	82.091
3274.6	83.457
3274.63	84.815
3274.65	86.006
3274.68	87.372
3274.7	88.436
3274.72	89.532
3274.75	90.601
3274.77	91.711
3274.8	92.868
3274.82	93.636
3274.85	94.581
3274.87	95.556
3274.9	96.169
3274.92	96.514
3274.95	96.543
3274.97	96.153
3274.99	95.371
3275.02	94.458
3275.04	93.269
3275.07	91.644
3275.09	89.786
3275.12	88.152
3275.14	86.815
3275.16	85.843
3275.19	84.819
3275.21	84.095
3275.24	83.471
3275.26	83.27
3275.29	83.435
3275.31	83.707
3275.34	84.072
3275.36	84.249
3275.39	84.561
3275.41	85.085
3275.43	85.593
3275.46	85.569
3275.48	85.336
3275.51	84.388
3275.53	83.193
3275.56	81.419
3275.58	79.382
3275.6	76.797
3275.63	73.876
3275.65	71.065
3275.68	68.341
3275.7	65.605
3275.73	63.213
3275.75	61.157
3275.78	59.236
3275.8	57.493
3275.82	55.737
3275.85	54.715
3275.87	53.838
3275.9	53.525
3275.92	53.677
3275.95	54.197
3275.97	54.936
3275.99	55.85
3276.02	57.059
3276.04	58.471
3276.07	59.626
3276.09	60.574
3276.12	61.606
3276.14	62.392
3276.17	63.245
3276.19	64.007
3276.22	64.866
3276.24	65.579
3276.26	66.135
3276.29	66.851
3276.31	67.733
3276.34	68.824
3276.36	70.193
3276.39	71.699
3276.41	73.307
3276.43	75.005
3276.46	76.547
3276.48	78.009
3276.51	79.37
3276.53	80.5
3276.56	81.228
3276.58	81.61
3276.61	81.922
3276.63	82.115
3276.65	82.067
3276.68	81.755
3276.7	81.121
3276.73	80.345
3276.75	79.644
3276.78	78.936
3276.8	78.249
3276.82	78.021
3276.85	77.835
3276.87	77.79
3276.9	77.884
3276.92	78.46
3276.95	79.364
3276.97	80.355
3277	81.423
3277.02	82.573
3277.05	83.746
3277.07	85.146
3277.09	86.588
3277.12	87.999
3277.14	89.251
3277.17	90.56
3277.19	91.679
3277.22	92.721
3277.24	93.746
3277.26	94.312
3277.29	94.109
3277.31	93.638
3277.34	92.766
3277.36	91.487
3277.39	90.035
3277.41	88.416
3277.44	86.488
3277.46	84.644
3277.49	82.904
3277.51	81.326
3277.53	80.014
3277.56	79.157
3277.58	78.543
3277.61	78.441
3277.63	79.2
3277.66	80.291
3277.68	81.96
3277.7	84.133
3277.73	86.318
3277.75	88.479
3277.78	90.81
3277.8	92.961
3277.83	95.263
3277.85	97.289
3277.88	99.224
3277.9	100.874
3277.92	102.335
3277.95	103.519
3277.97	104.311
3278	104.69
3278.02	104.869
3278.05	104.837
3278.07	104.883
3278.09	104.903
3278.12	104.857
3278.14	104.937
3278.17	105.043
3278.19	105.151
3278.22	105.463
3278.24	105.609
3278.27	105.919
3278.29	106.36
3278.32	106.993
3278.34	108.046
3278.36	109.089
3278.39	110.458
3278.41	112.006
3278.44	113.72
3278.46	115.555
3278.49	117.389
3278.51	119.165
3278.53	120.833
3278.56	122.254
3278.58	123.665
3278.61	125.03
3278.63	126.164
3278.66	127.158
3278.68	127.708
3278.71	128.136
3278.73	128.113
3278.76	127.997
3278.78	127.644
3278.8	127.207
3278.83	126.649
3278.85	126.155
3278.88	125.744
3278.9	125.397
3278.93	125.374
3278.95	125.563
3278.97	125.744
3279	126.09
3279.02	126.542
3279.05	126.97
3279.07	127.655
3279.1	128.259
3279.12	128.91
3279.14	129.836
3279.17	130.878
3279.19	132.239
3279.22	133.731
3279.24	134.973
3279.27	135.923
3279.29	136.346
3279.32	136.599
3279.34	136.701
3279.36	136.651
3279.39	136.649
3279.41	136.099
3279.44	135.392
3279.46	134.775
3279.49	134.091
3279.51	133.61
3279.54	133.146
3279.56	132.808
3279.59	132.957
3279.61	133.562
3279.63	134.851
3279.66	136.661
3279.68	138.574
3279.71	140.901
3279.73	143.552
3279.76	146.652
3279.78	149.916
3279.8	153.355
3279.83	156.788
3279.85	160.205
3279.88	163.453
3279.9	166.744
3279.93	169.939
3279.95	173.308
3279.98	176.215
3280	178.9
3280.02	181.473
3280.05	183.7
3280.07	185.743
3280.1	187.707
3280.12	189.659
3280.15	191.222
3280.17	192.733
3280.2	194.133
3280.22	195.495
3280.24	197.081
3280.27	198.377
3280.29	199.273
3280.32	200.256
3280.34	201.034
3280.37	201.991
3280.39	202.945
3280.41	203.698
3280.44	204.682
3280.46	205.576
3280.49	206.406
3280.51	207.214
3280.54	208.091
3280.56	209.349
3280.59	210.5
3280.61	211.764
3280.64	213.278
3280.66	214.998
3280.68	217.012
3280.71	219.36
3280.73	221.737
3280.76	224.427
3280.78	227.348
3280.81	230.647
3280.83	234.297
3280.86	238.129
3280.88	242.147
3280.9	246.177
3280.93	250.446
3280.95	255.03
3280.98	259.941
3281	265.31
3281.03	270.803
3281.05	276.576
3281.07	282.53
3281.1	288.394
3281.12	294.292
3281.15	300.174
3281.17	306.189
3281.2	312.328
3281.22	318.399
3281.24	324.574
3281.27	330.618
3281.29	336.629
3281.32	342.249
3281.34	347.819
3281.37	353.551
3281.39	359.415
3281.42	365.459
3281.44	371.667
3281.47	377.861
3281.49	384.178
3281.51	390.626
3281.54	396.782
3281.56	402.794
3281.59	408.42
3281.61	413.838
3281.64	419.045
3281.66	424.302
3281.68	429.477
3281.71	434.085
3281.73	438.521
3281.76	442.994
3281.78	447.433
3281.81	451.954
3281.83	456.472
3281.86	461.156
3281.88	466.325
3281.91	471.59
3281.93	477.218
3281.95	483.15
3281.98	489.476
3282	496.021
3282.03	502.785
3282.05	509.844
3282.08	517.235
3282.1	525.066
3282.12	533.146
3282.15	541.506
3282.17	550.22
3282.2	558.792
3282.22	567.413
3282.25	576.346
3282.27	585.486
3282.3	594.85
3282.32	604.085
3282.34	613.453
3282.37	622.811
3282.39	632.582
3282.42	642.197
3282.44	651.737
3282.47	661.272
3282.49	670.827
3282.51	680.28
3282.54	689.873
3282.56	699.528
3282.59	709.247
3282.61	719.024
3282.64	728.894
3282.66	739.132
3282.69	749.646
3282.71	760.722
3282.74	772.048
3282.76	783.768
3282.78	795.766
3282.81	808.124
3282.83	820.601
3282.86	833.342
3282.88	846.321
3282.91	859.473
3282.93	872.892
3282.95	886.593
3282.98	900.571
3283	914.922
3283.03	929.409
3283.05	943.329
3283.08	956.948
3283.1	970.143
3283.13	983.03
3283.15	995.657
3283.18	1007.86
3283.2	1019.76
3283.22	1030.98
3283.25	1042.15
3283.27	1052.25
3283.3	1061.83
3283.32	1071.31
3283.35	1079.96
3283.37	1088.19
3283.39	1096.16
3283.42	1103.78
3283.44	1111.09
3283.47	1118.01
3283.49	1125.31
3283.52	1132.34
3283.54	1139.7
3283.57	1147.05
3283.59	1154.42
3283.61	1162.37
3283.64	1170.08
3283.66	1177.41
3283.69	1184.64
3283.71	1191.89
3283.74	1199.09
3283.76	1206.41
3283.78	1214.09
3283.81	1221.65
3283.83	1228.82
3283.86	1236.18
3283.88	1243.28
3283.91	1250.18
3283.93	1256.89
3283.96	1263.33
3283.98	1269.69
3284.01	1275.81
3284.03	1281.75
3284.05	1287.6
3284.08	1293.54
3284.1	1299.18
3284.13	1304.56
3284.15	1309.84
3284.18	1314.85
3284.2	1319.69
3284.22	1324.44
3284.25	1329.2
3284.27	1333.88
3284.3	1338.57
3284.32	1343.13
3284.35	1347.7
3284.37	1352.39
3284.4	1356.77
3284.42	1361.04
3284.44	1365.16
3284.47	1369.33
3284.49	1373.44
3284.52	1377.24
3284.54	1380.98
3284.57	1384.38
3284.59	1387.42
3284.61	1390.3
3284.64	1393.12
3284.66	1396.28
3284.69	1399.59
3284.71	1402.85
3284.74	1406.22
3284.76	1409.72
3284.79	1413.52
3284.81	1417.35
3284.84	1421.23
3284.86	1425.53
3284.88	1429.95
3284.91	1434.34
3284.93	1438.94
3284.96	1443.63
3284.98	1448.21
3285.01	1452.74
3285.03	1457.35
3285.05	1462.21
3285.08	1466.99
3285.1	1471.6
3285.13	1476.15
3285.15	1480.61
3285.18	1485.14
3285.2	1489.43
3285.23	1493.66
3285.25	1497.9
3285.28	1502.01
3285.3	1506.06
3285.32	1509.97
3285.35	1513.76
3285.37	1517.05
3285.4	1519.85
3285.42	1522.34
3285.45	1524.27
3285.47	1525.73
3285.49	1526.92
3285.52	1527.55
3285.54	1527.65
3285.57	1527.54
3285.59	1527.39
3285.62	1526.88
3285.64	1525.93
3285.66	1524.54
3285.69	1522.34
3285.71	1519.85
3285.74	1517.17
3285.76	1514.18
3285.79	1511.31
3285.81	1508.07
3285.84	1504.16
3285.86	1499.96
3285.89	1495.4
3285.91	1490.27
3285.93	1484.52
3285.96	1478.45
3285.98	1471.88
3286.01	1465.36
3286.03	1458.84
3286.06	1452.11
3286.08	1445.16
3286.11	1437.98
3286.13	1430.55
3286.15	1423.11
3286.18	1415.6
3286.2	1408.06
3286.23	1400.29
3286.25	1392.36
3286.28	1384.36
3286.3	1376.72
3286.32	1369.18
3286.35	1361.47
3286.37	1353.85
3286.4	1346.39
3286.42	1339.12
3286.45	1332.26
3286.47	1325.71
3286.5	1319.63
3286.52	1314.24
3286.55	1309.47
3286.57	1305.15
3286.59	1301.22
3286.62	1297.5
3286.64	1293.75
3286.67	1290.33
3286.69	1286.91
3286.72	1283.61
3286.74	1280.22
3286.76	1276.7
3286.79	1273.19
3286.81	1269.72
3286.84	1266.22
3286.86	1262.58
3286.89	1258.68
3286.91	1254.84
3286.93	1251.05
3286.96	1247.27
3286.98	1243.26
3287.01	1239.64
3287.03	1236.17
3287.06	1232.84
3287.08	1229.73
3287.11	1226.63
3287.13	1223.55
3287.16	1220
3287.18	1216.18
3287.2	1211.73
3287.23	1207.49
3287.25	1202.79
3287.28	1197.36
3287.3	1191.73
3287.33	1185.8
3287.35	1178.31
3287.38	1170.43
3287.4	1161.83
3287.42	1152.74
3287.45	1143.08
3287.47	1132.67
3287.5	1121.66
3287.52	1110.15
3287.55	1098.23
3287.57	1085.32
3287.59	1072.26
3287.62	1059
3287.64	1045.1
3287.67	1030.66
3287.69	1016.55
3287.72	1001.54
3287.74	985.913
3287.77	969.607
3287.79	952.346
3287.81	934.286
3287.84	915.355
3287.86	895.945
3287.89	875.884
3287.91	855.32
3287.94	834.38
3287.96	812.761
3287.99	790.984
3288.01	768.992
3288.03	746.58
3288.06	723.874
3288.08	701.203
3288.11	678.635
3288.13	656.082
3288.16	633.566
3288.18	611.204
3288.2	589.089
3288.23	567.308
3288.25	545.597
3288.28	524.282
3288.3	503.316
3288.33	482.09
3288.35	461.077
3288.38	440.434
3288.4	420.214
3288.43	400.04
3288.45	379.9
3288.47	360.214
3288.5	341.081
3288.52	321.965
3288.55	303.173
3288.57	284.49
3288.6	266.128
3288.62	247.973
3288.64	230.228
3288.67	213.086
3288.69	196.309
3288.72	179.717
3288.74	163.352
3288.77	147.274
[truncated: 2,098 more rows]

## Sheet: Figure 2i
Figure 1i: Fluorescence emission curves of dityrosine
Wavelength (nm)	CuS-I NPs	CuS NPs	CuS-I NPs + MeOH	CuS-I NPs + Mannitol
350	697.575	662.836	612.314	509.374
350.1	699.056	663.646	611.711	508.321
350.2	700.536	664.455	611.105	507.261
350.3	702.016	665.266	610.495	506.195
350.4	703.494	666.077	609.881	505.122
350.5	704.972	666.888	609.264	504.042
350.6	706.449	667.7	608.643	502.955
350.7	707.925	668.512	608.019	501.863
350.8	709.4	669.324	607.391	500.763
350.9	710.875	670.136	606.76	499.658
351	712.348	670.949	606.126	498.546
351.1	713.821	671.761	605.488	497.427
351.2	715.292	672.573	604.846	496.303
351.3	716.763	673.386	604.202	495.172
351.4	718.233	674.198	603.554	494.035
351.5	719.701	675.01	602.903	492.892
351.6	721.169	675.822	602.249	491.744
351.7	722.636	676.633	601.592	490.589
351.8	724.101	677.444	600.931	489.429
351.9	725.566	678.255	600.268	488.263
352	727.029	679.065	599.601	487.091
352.1	728.491	679.875	598.931	485.913
352.2	729.952	680.683	598.259	484.73
352.3	731.412	681.492	597.583	483.541
352.4	732.87	682.299	596.904	482.347
352.5	734.328	683.106	596.223	481.148
352.6	735.784	683.912	595.539	479.943
352.7	737.238	684.717	594.851	478.734
352.8	738.692	685.521	594.161	477.518
352.9	740.144	686.324	593.468	476.298
353	741.595	687.125	592.773	475.072
353.1	743.045	687.926	592.074	473.842
353.2	744.493	688.725	591.373	472.607
353.3	745.939	689.524	590.669	471.367
353.4	747.385	690.321	589.963	470.122
353.5	748.828	691.116	589.254	468.872
353.6	750.271	691.91	588.542	467.617
353.7	751.711	692.703	587.828	466.358
353.8	753.15	693.494	587.112	465.094
353.9	754.588	694.284	586.393	463.826
354	756.024	695.074	585.671	462.554
354.1	757.458	695.862	584.948	461.277
354.2	758.891	696.648	584.222	459.995
354.3	760.322	697.433	583.493	458.71
354.4	761.751	698.216	582.762	457.42
354.5	763.178	698.998	582.029	456.126
354.6	764.604	699.779	581.294	454.828
354.7	766.028	700.557	580.557	453.526
354.8	767.451	701.334	579.817	452.22
354.9	768.872	702.109	579.074	450.911
355	770.292	702.882	578.327	449.597
355.1	771.71	703.654	577.577	448.28
355.2	773.127	704.423	576.823	446.959
355.3	774.543	705.19	576.065	445.634
355.4	775.958	705.955	575.305	444.306
355.5	777.371	706.718	574.541	442.974
355.6	778.783	707.479	573.773	441.639
355.7	780.193	708.237	573.003	440.3
355.8	781.602	708.993	572.229	438.958
355.9	783.009	709.746	571.452	437.613
356	784.415	710.497	570.673	436.265
356.1	785.819	711.246	569.89	434.913
356.2	787.221	711.991	569.104	433.558
356.3	788.621	712.734	568.316	432.201
356.4	790.02	713.475	567.525	430.84
356.5	791.417	714.212	566.731	429.477
356.6	792.812	714.947	565.934	428.111
356.7	794.205	715.679	565.135	426.742
356.8	795.596	716.407	564.333	425.37
356.9	796.985	717.133	563.529	423.996
357	798.372	717.855	562.722	422.619
357.1	799.757	718.575	561.913	421.24
357.2	801.14	719.291	561.101	419.858
357.3	802.52	720.003	560.288	418.473
357.4	803.899	720.713	559.472	417.087
357.5	805.275	721.419	558.654	415.698
357.6	806.649	722.121	557.833	414.307
357.7	808.02	722.82	557.011	412.914
357.8	809.389	723.515	556.187	411.519
357.9	810.756	724.207	555.361	410.122
358	812.12	724.895	554.533	408.722
358.1	813.482	725.579	553.703	407.321
358.2	814.841	726.259	552.872	405.918
358.3	816.197	726.936	552.039	404.514
358.4	817.55	727.608	551.204	403.107
358.5	818.901	728.276	550.367	401.699
358.6	820.249	728.94	549.529	400.29
358.7	821.594	729.599	548.69	398.879
358.8	822.937	730.254	547.849	397.466
358.9	824.276	730.905	547.007	396.052
359	825.613	731.551	546.164	394.637
359.1	826.946	732.192	545.319	393.221
359.2	828.277	732.829	544.473	391.803
359.3	829.604	733.461	543.626	390.384
359.4	830.928	734.088	542.779	388.964
359.5	832.249	734.71	541.93	387.543
359.6	833.569	735.328	541.08	386.122
359.7	834.89	735.94	540.231	384.701
359.8	836.21	736.548	539.381	383.28
359.9	837.53	737.15	538.531	381.859
360	838.849	737.748	537.68	380.438
360.1	840.168	738.34	536.83	379.017
360.2	841.486	738.927	535.979	377.597
360.3	842.803	739.509	535.129	376.176
360.4	844.119	740.085	534.278	374.756
360.5	845.434	740.657	533.427	373.337
360.6	846.748	741.222	532.577	371.917
360.7	848.061	741.783	531.727	370.498
360.8	849.373	742.338	530.877	369.08
360.9	850.683	742.887	530.027	367.662
361	851.991	743.43	529.177	366.244
361.1	853.298	743.968	528.328	364.828
361.2	854.603	744.501	527.479	363.412
361.3	855.907	745.027	526.631	361.997
361.4	857.208	745.548	525.783	360.582
361.5	858.507	746.063	524.936	359.168
361.6	859.804	746.572	524.089	357.756
361.7	861.099	747.075	523.243	356.344
361.8	862.391	747.571	522.397	354.933
361.9	863.681	748.062	521.552	353.523
362	864.969	748.547	520.708	352.114
362.1	866.254	749.026	519.865	350.706
362.2	867.536	749.498	519.022	349.299
362.3	868.815	749.964	518.181	347.894
362.4	870.091	750.424	517.341	346.49
362.5	871.364	750.877	516.501	345.087
362.6	872.634	751.324	515.663	343.685
362.7	873.9	751.765	514.825	342.285
362.8	875.163	752.199	513.989	340.886
362.9	876.423	752.626	513.154	339.489
363	877.679	753.047	512.32	338.093
363.1	878.931	753.461	511.487	336.699
363.2	880.18	753.869	510.656	335.307
363.3	881.424	754.269	509.826	333.916
363.4	882.665	754.663	508.997	332.527
363.5	883.901	755.05	508.171	331.139
363.6	885.133	755.429	507.345	329.754
363.7	886.361	755.799	506.521	328.37
363.8	887.585	756.162	505.699	326.989
363.9	888.804	756.516	504.878	325.609
364	890.018	756.861	504.059	324.232
364.1	891.227	757.199	503.242	322.856
364.2	892.432	757.528	502.427	321.483
364.3	893.632	757.848	501.613	320.111
364.4	894.829	758.161	500.803	318.742
364.5	896.024	758.464	499.997	317.374
364.6	897.216	758.759	499.195	316.008
364.7	898.405	759.046	498.397	314.643
364.8	899.591	759.324	497.603	313.281
364.9	900.773	759.594	496.813	311.921
365	901.952	759.855	496.027	310.563
365.1	903.128	760.107	495.244	309.207
365.2	904.307	760.353	494.463	307.852
365.3	905.488	760.591	493.683	306.5
365.4	906.672	760.823	492.904	305.15
365.5	907.859	761.047	492.126	303.802
365.6	909.048	761.265	491.349	302.456
365.7	910.241	761.475	490.573	301.112
365.8	911.435	761.679	489.798	299.771
365.9	912.633	761.876	489.024	298.432
366	913.832	762.065	488.25	297.095
366.1	915.035	762.248	487.478	295.761
366.2	916.239	762.424	486.706	294.429
366.3	917.447	762.593	485.936	293.099
366.4	918.656	762.754	485.165	291.773
366.5	919.868	762.909	484.396	290.449
366.6	921.083	763.058	483.627	289.128
366.7	922.299	763.199	482.859	287.809
366.8	923.518	763.333	482.092	286.494
366.9	924.739	763.46	481.325	285.181
367	925.962	763.58	480.558	283.871
367.1	927.188	763.694	479.792	282.564
367.2	928.416	763.8	479.027	281.26
367.3	929.645	763.9	478.262	279.96
367.4	930.877	763.992	477.497	278.662
367.5	932.111	764.078	476.733	277.368
367.6	933.347	764.157	475.969	276.077
367.7	934.585	764.228	475.206	274.789
367.8	935.825	764.294	474.442	273.504
367.9	937.067	764.352	473.679	272.224
368	938.311	764.403	472.916	270.946
368.1	939.556	764.447	472.153	269.672
368.2	940.804	764.485	471.391	268.402
368.3	942.054	764.515	470.628	267.135
368.4	943.305	764.539	469.866	265.872
368.5	944.558	764.556	469.103	264.613
368.6	945.813	764.566	468.34	263.358
368.7	947.07	764.57	467.578	262.106
368.8	948.328	764.568	466.815	260.858
368.9	949.589	764.562	466.053	259.615
369	950.851	764.552	465.29	258.375
369.1	952.114	764.536	464.526	257.142
369.2	953.377	764.515	463.762	255.915
369.3	954.641	764.49	462.998	254.694
369.4	955.906	764.46	462.233	253.48
369.5	957.171	764.424	461.467	252.272
369.6	958.437	764.384	460.701	251.071
369.7	959.704	764.339	459.933	249.876
369.8	960.971	764.289	459.166	248.687
369.9	962.239	764.235	458.397	247.505
370	963.508	764.174	457.627	246.329
370.1	964.778	764.109	456.857	245.16
370.2	966.048	764.039	456.086	243.998
370.3	967.317	763.965	455.317	242.842
370.4	968.586	763.887	454.549	241.694
370.5	969.854	763.805	453.783	240.552
370.6	971.122	763.719	453.019	239.418
370.7	972.388	763.629	452.256	238.291
370.8	973.654	763.535	451.495	237.17
370.9	974.92	763.437	450.735	236.057
371	976.184	763.334	449.978	234.951
371.1	977.447	763.228	449.222	233.853
371.2	978.71	763.118	448.467	232.761
371.3	979.972	763.003	447.715	231.677
371.4	981.233	762.885	446.965	230.6
371.5	982.493	762.763	446.216	229.53
371.6	983.752	762.636	445.468	228.468
371.7	985.011	762.506	444.723	227.413
371.8	986.268	762.371	443.98	226.366
371.9	987.525	762.233	443.238	225.326
372	988.78	762.09	442.498	224.293
372.1	990.035	761.943	441.76	223.268
372.2	991.288	761.792	441.024	222.25
372.3	992.541	761.637	440.29	221.239
372.4	993.793	761.478	439.557	220.237
372.5	995.043	761.315	438.827	219.241
372.6	996.293	761.148	438.098	218.253
372.7	997.541	760.977	437.371	217.274
372.8	998.789	760.802	436.646	216.301
372.9	1000.04	760.623	435.924	215.337
373	1001.28	760.439	435.203	214.38
373.1	1002.52	760.252	434.484	213.431
373.2	1003.77	760.06	433.767	212.489
373.3	1005.01	759.865	433.052	211.556
373.4	1006.25	759.665	432.339	210.63
373.5	1007.49	759.462	431.628	209.712
373.6	1008.73	759.254	430.919	208.802
373.7	1009.97	759.043	430.213	207.9
373.8	1011.2	758.827	429.508	207.006
373.9	1012.44	758.606	428.804	206.119
374	1013.68	758.38	428.102	205.238
374.1	1014.93	758.15	427.401	204.363
374.2	1016.17	757.914	426.702	203.495
374.3	1017.42	757.673	426.004	202.633
374.4	1018.67	757.427	425.307	201.778
374.5	1019.93	757.176	424.612	200.93
374.6	1021.18	756.921	423.918	200.089
374.7	1022.44	756.66	423.226	199.254
374.8	1023.7	756.395	422.536	198.426
374.9	1024.97	756.125	421.847	197.605
375	1026.23	755.85	421.159	196.792
375.1	1027.5	755.57	420.473	195.985
375.2	1028.76	755.285	419.789	195.185
375.3	1030.03	754.996	419.107	194.393
375.4	1031.3	754.702	418.425	193.606
375.5	1032.57	754.403	417.746	192.825
375.6	1033.84	754.098	417.068	192.05
375.7	1035.11	753.788	416.392	191.281
375.8	1036.38	753.473	415.718	190.518
375.9	1037.65	753.154	415.045	189.761
376	1038.91	752.829	414.374	189.01
376.1	1040.18	752.498	413.704	188.266
376.2	1041.45	752.163	413.037	187.527
376.3	1042.71	751.822	412.371	186.794
376.4	1043.97	751.477	411.707	186.068
376.5	1045.24	751.126	411.045	185.348
376.6	1046.5	750.771	410.385	184.634
376.7	1047.76	750.41	409.727	183.926
376.8	1049.02	750.045	409.071	183.225
376.9	1050.27	749.675	408.416	182.53
377	1051.53	749.299	407.764	181.841
377.1	1052.78	748.919	407.114	181.159
377.2	1054.03	748.533	406.465	180.484
377.3	1055.28	748.143	405.819	179.815
377.4	1056.53	747.748	405.175	179.152
377.5	1057.78	747.349	404.533	178.497
377.6	1059.02	746.944	403.892	177.847
377.7	1060.27	746.535	403.255	177.205
377.8	1061.51	746.122	402.619	176.569
377.9	1062.74	745.703	401.986	175.939
378	1063.98	745.279	401.354	175.317
378.1	1065.21	744.851	400.726	174.701
378.2	1066.44	744.418	400.099	174.092
378.3	1067.67	743.981	399.474	173.491
378.4	1068.9	743.539	398.852	172.895
378.5	1070.12	743.092	398.233	172.307
378.6	1071.34	742.641	397.615	171.726
378.7	1072.55	742.185	397	171.152
378.8	1073.77	741.725	396.388	170.585
378.9	1074.98	741.26	395.778	170.024
379	1076.19	740.79	395.171	169.471
379.1	1077.39	740.314	394.567	168.925
379.2	1078.59	739.833	393.967	168.387
379.3	1079.79	739.346	393.369	167.855
379.4	1080.99	738.854	392.775	167.331
379.5	1082.18	738.356	392.184	166.814
379.6	1083.37	737.853	391.596	166.304
379.7	1084.55	737.345	391.011	165.802
379.8	1085.74	736.831	390.43	165.307
379.9	1086.92	736.312	389.852	164.82
380	1088.09	735.788	389.277	164.34
380.1	1089.26	735.26	388.705	163.867
380.2	1090.43	734.726	388.137	163.403
380.3	1091.59	734.186	387.572	162.945
380.4	1092.75	733.643	387.01	162.495
380.5	1093.91	733.094	386.452	162.053
380.6	1095.06	732.539	385.898	161.616
380.7	1096.21	731.98	385.348	161.184
380.8	1097.35	731.415	384.802	160.756
380.9	1098.49	730.845	384.261	160.334
381	1099.62	730.269	383.724	159.916
381.1	1100.75	729.689	383.191	159.504
381.2	1101.88	729.103	382.663	159.096
381.3	1103	728.512	382.139	158.693
381.4	1104.11	727.916	381.619	158.295
381.5	1105.22	727.315	381.104	157.902
381.6	1106.32	726.709	380.594	157.514
381.7	1107.42	726.098	380.087	157.13
381.8	1108.51	725.482	379.586	156.751
381.9	1109.6	724.862	379.089	156.378
382	1110.69	724.236	378.597	156.009
382.1	1111.76	723.605	378.109	155.644
382.2	1112.83	722.97	377.626	155.285
382.3	1113.9	722.331	377.147	154.93
382.4	1114.96	721.686	376.674	154.58
382.5	1116.01	721.037	376.204	154.235
382.6	1117.06	720.383	375.74	153.894
382.7	1118.11	719.725	375.281	153.558
382.8	1119.14	719.062	374.826	153.227
382.9	1120.17	718.395	374.377	152.901
383	1121.2	717.723	373.932	152.579
383.1	1122.22	717.047	373.492	152.262
383.2	1123.23	716.367	373.058	151.949
383.3	1124.23	715.683	372.628	151.641
383.4	1125.23	714.994	372.203	151.337
383.5	1126.22	714.3	371.783	151.038
383.6	1127.21	713.603	371.369	150.744
383.7	1128.19	712.902	370.959	150.454
383.8	1129.16	712.196	370.555	150.169
383.9	1130.13	711.487	370.156	149.888
384	1131.09	710.774	369.762	149.612
384.1	1132.04	710.056	369.373	149.338
384.2	1132.97	709.334	368.988	149.067
384.3	1133.9	708.608	368.608	148.799
384.4	1134.82	707.878	368.234	148.533
384.5	1135.73	707.144	367.864	148.27
384.6	1136.62	706.406	367.498	148.009
384.7	1137.51	705.664	367.138	147.752
384.8	1138.39	704.918	366.783	147.496
384.9	1139.25	704.169	366.432	147.244
385	1140.11	703.415	366.087	146.994
385.1	1140.96	702.658	365.747	146.747
385.2	1141.79	701.898	365.412	146.503
385.3	1142.62	701.133	365.082	146.261
385.4	1143.43	700.366	364.758	146.022
385.5	1144.24	699.595	364.438	145.786
385.6	1145.03	698.821	364.124	145.553
385.7	1145.81	698.043	363.812	145.321
385.8	1146.59	697.263	363.502	145.09
385.9	1147.35	696.479	363.195	144.861
386	1148.1	695.692	362.89	144.633
386.1	1148.84	694.902	362.586	144.406
386.2	1149.57	694.109	362.285	144.181
386.3	1150.29	693.313	361.987	143.956
386.4	1151	692.515	361.69	143.733
386.5	1151.7	691.713	361.395	143.511
386.6	1152.39	690.909	361.103	143.291
386.7	1153.07	690.102	360.812	143.072
386.8	1153.74	689.292	360.524	142.853
386.9	1154.39	688.48	360.237	142.636
387	1155.04	687.665	359.953	142.42
387.1	1155.68	686.848	359.671	142.205
387.2	1156.3	686.028	359.391	141.992
387.3	1156.92	685.206	359.113	141.779
387.4	1157.52	684.381	358.837	141.567
387.5	1158.11	683.555	358.563	141.356
387.6	1158.7	682.726	358.291	141.147
387.7	1159.27	681.894	358.02	140.938
387.8	1159.83	681.061	357.752	140.731
387.9	1160.38	680.226	357.486	140.524
388	1160.92	679.388	357.222	140.318
388.1	1161.45	678.549	356.96	140.113
388.2	1161.97	677.708	356.7	139.909
388.3	1162.48	676.865	356.441	139.706
388.4	1162.98	676.02	356.185	139.504
388.5	1163.47	675.174	355.93	139.302
388.6	1163.95	674.326	355.677	139.102
388.7	1164.41	673.476	355.426	138.902
388.8	1164.87	672.625	355.177	138.702
388.9	1165.32	671.772	354.93	138.504
389	1165.75	670.918	354.684	138.306
389.1	1166.18	670.062	354.441	138.109
389.2	1166.59	669.205	354.199	137.912
389.3	1166.99	668.348	353.959	137.717
389.4	1167.38	667.49	353.721	137.521
389.5	1167.76	666.632	353.485	137.326
389.6	1168.13	665.774	353.25	137.132
389.7	1168.49	664.916	353.017	136.938
389.8	1168.83	664.057	352.786	136.745
389.9	1169.16	663.199	352.557	136.552
390	1169.48	662.34	352.329	136.359
390.1	1169.79	661.482	352.103	136.167
390.2	1170.09	660.623	351.879	135.975
390.3	1170.38	659.765	351.657	135.784
390.4	1170.65	658.906	351.436	135.593
390.5	1170.92	658.048	351.216	135.402
390.6	1171.17	657.191	350.999	135.211
390.7	1171.41	656.333	350.783	135.02
390.8	1171.64	655.476	350.568	134.83
390.9	1171.86	654.619	350.355	134.641
391	1172.07	653.762	350.142	134.452
391.1	1172.26	652.906	349.93	134.265
391.2	1172.44	652.05	349.718	134.079
391.3	1172.62	651.195	349.507	133.894
391.4	1172.78	650.34	349.296	133.709
391.5	1172.93	649.486	349.086	133.526
391.6	1173.06	648.633	348.877	133.344
391.7	1173.19	647.78	348.668	133.163
391.8	1173.3	646.928	348.459	132.982
391.9	1173.41	646.077	348.25	132.803
392	1173.5	645.227	348.043	132.624
392.1	1173.58	644.378	347.835	132.446
392.2	1173.65	643.529	347.628	132.269
392.3	1173.7	642.682	347.421	132.093
392.4	1173.75	641.836	347.214	131.918
392.5	1173.78	640.99	347.008	131.743
392.6	1173.81	640.146	346.801	131.569
392.7	1173.82	639.304	346.595	131.396
392.8	1173.82	638.462	346.389	131.224
392.9	1173.81	637.622	346.183	131.052
393	1173.79	636.783	345.977	130.881
393.1	1173.76	635.945	345.771	130.711
393.2	1173.71	635.109	345.565	130.541
393.3	1173.66	634.275	345.359	130.372
393.4	1173.59	633.441	345.153	130.203
393.5	1173.51	632.609	344.946	130.035
393.6	1173.43	631.779	344.74	129.868
393.7	1173.33	630.951	344.533	129.701
393.8	1173.22	630.124	344.326	129.535
393.9	1173.1	629.3	344.119	129.368
394	1172.96	628.477	343.911	129.203
394.1	1172.82	627.656	343.704	129.038
394.2	1172.67	626.835	343.496	128.873
394.3	1172.5	626.015	343.287	128.708
394.4	1172.33	625.195	343.077	128.543
394.5	1172.15	624.376	342.867	128.377
394.6	1171.96	623.558	342.656	128.21
394.7	1171.76	622.74	342.444	128.043
394.8	1171.55	621.922	342.231	127.875
394.9	1171.33	621.103	342.017	127.705
395	1171.11	620.284	341.802	127.536
395.1	1170.87	619.463	341.585	127.365
395.2	1170.63	618.642	341.368	127.194
395.3	1170.38	617.821	341.15	127.021
395.4	1170.12	616.999	340.931	126.848
395.5	1169.85	616.176	340.71	126.674
395.6	1169.57	615.354	340.488	126.499
395.7	1169.28	614.53	340.265	126.323
395.8	1168.98	613.706	340.041	126.146
395.9	1168.68	612.882	339.815	125.969
396	1168.36	612.058	339.589	125.793
396.1	1168.04	611.234	339.363	125.616
396.2	1167.7	610.41	339.135	125.44
396.3	1167.36	609.585	338.906	125.263
396.4	1167.01	608.76	338.677	125.087
396.5	1166.65	607.936	338.447	124.911
396.6	1166.28	607.111	338.215	124.734
396.7	1165.9	606.287	337.983	124.558
396.8	1165.51	605.463	337.75	124.382
396.9	1165.11	604.639	337.515	124.206
397	1164.7	603.815	337.28	124.03
397.1	1164.29	602.992	337.043	123.854
397.2	1163.86	602.169	336.805	123.678
397.3	1163.42	601.346	336.566	123.502
397.4	1162.98	600.524	336.326	123.327
397.5	1162.52	599.703	336.085	123.151
397.6	1162.06	598.882	335.842	122.975
397.7	1161.59	598.061	335.598	122.8
397.8	1161.1	597.241	335.354	122.624
397.9	1160.61	596.423	335.107	122.448
398	1160.11	595.604	334.859	122.272
398.1	1159.6	594.787	334.61	122.097
398.2	1159.08	593.97	334.36	121.922
398.3	1158.55	593.155	334.108	121.746
398.4	1158.01	592.34	333.854	121.571
398.5	1157.46	591.526	333.599	121.395
398.6	1156.91	590.714	333.343	121.22
398.7	1156.34	589.902	333.085	121.044
398.8	1155.76	589.092	332.826	120.868
398.9	1155.18	588.282	332.565	120.693
399	1154.58	587.474	332.302	120.517
399.1	1153.98	586.667	332.038	120.341
399.2	1153.37	585.86	331.772	120.165
399.3	1152.74	585.055	331.504	119.989
399.4	1152.11	584.25	331.235	119.813
399.5	1151.47	583.448	330.964	119.638
399.6	1150.81	582.645	330.691	119.465
399.7	1150.14	581.842	330.417	119.293
399.8	1149.46	581.039	330.142	119.122
399.9	1148.77	580.237	329.865	118.953
400	1148.07	579.436	329.586	118.784
400.1	1147.36	578.634	329.306	118.618
400.2	1146.63	577.833	329.024	118.452
400.3	1145.89	577.033	328.74	118.287
400.4	1145.14	576.233	328.455	118.124
400.5	1144.38	575.433	328.167	117.961
400.6	1143.61	574.634	327.878	117.799
400.7	1142.83	573.836	327.589	117.639
400.8	1142.04	573.038	327.298	117.479
400.9	1141.24	572.242	327.007	117.321
401	1140.43	571.445	326.716	117.164
401.1	1139.61	570.65	326.424	117.008
401.2	1138.78	569.855	326.131	116.852
401.3	1137.94	569.062	325.838	116.698
401.4	1137.1	568.269	325.544	116.545
401.5	1136.24	567.476	325.25	116.392
401.6	1135.38	566.686	324.955	116.24
401.7	1134.5	565.896	324.66	116.09
401.8	1133.62	565.106	324.363	115.939
401.9	1132.73	564.318	324.066	115.79
402	1131.82	563.532	323.769	115.641
402.1	1130.91	562.746	323.471	115.493
402.2	1130	561.961	323.172	115.346
402.3	1129.07	561.178	322.872	115.199
402.4	1128.13	560.396	322.571	115.052
402.5	1127.19	559.615	322.27	114.906
402.6	1126.24	558.835	321.969	114.761
402.7	1125.28	558.057	321.666	114.616
402.8	1124.31	557.281	321.362	114.471
402.9	1123.33	556.505	321.058	114.326
403	1122.35	555.732	320.753	114.182
403.1	1121.36	554.96	320.447	114.039
403.2	1120.36	554.189	320.14	113.895
403.3	1119.35	553.42	319.832	113.752
403.4	1118.33	552.652	319.523	113.608
403.5	1117.31	551.886	319.213	113.465
403.6	1116.28	551.122	318.902	113.322
403.7	1115.24	550.359	318.591	113.179
403.8	1114.19	549.602	318.278	113.036
403.9	1113.14	548.85	317.965	112.892
404	1112.08	548.102	317.651	112.749
404.1	1111.01	547.36	317.335	112.606
404.2	1109.94	546.623	317.019	112.462
404.3	1108.86	545.89	316.701	112.318
404.4	1107.77	545.163	316.383	112.174
404.5	1106.67	544.441	316.063	112.029
404.6	1105.57	543.724	315.742	111.884
404.7	1104.46	543.013	315.42	111.739
404.8	1103.35	542.307	315.096	111.593
404.9	1102.23	541.606	314.769	111.446
405	1101.1	540.91	314.441	111.299
405.1	1099.97	540.22	314.112	111.151
405.2	1098.84	539.535	313.78	111.003
405.3	1097.7	538.855	313.446	110.854
405.4	1096.55	538.18	313.111	110.707
405.5	1095.4	537.51	312.775	110.562
405.6	1094.24	536.845	312.436	110.42
405.7	1093.07	536.185	312.097	110.28
405.8	1091.9	535.53	311.756	110.142
405.9	1090.73	534.881	311.413	110.007
406	1089.54	534.236	311.069	109.874
406.1	1088.35	533.597	310.723	109.744
406.2	1087.16	532.963	310.376	109.615
406.3	1085.96	532.333	310.028	109.49
406.4	1084.75	531.709	309.678	109.366
406.5	1083.54	531.09	309.326	109.245
406.6	1082.33	530.476	308.973	109.126
406.7	1081.1	529.867	308.619	109.01
406.8	1079.88	529.263	308.263	108.896
406.9	1078.64	528.664	307.905	108.784
407	1077.4	528.069	307.546	108.675
407.1	1076.16	527.48	307.186	108.568
407.2	1074.91	526.896	306.824	108.464
407.3	1073.65	526.317	306.46	108.362
407.4	1072.39	525.742	306.096	108.263
407.5	1071.13	525.173	305.729	108.166
407.6	1069.86	524.608	305.362	108.071
407.7	1068.59	524.048	304.992	107.979
407.8	1067.31	523.494	304.622	107.89
407.9	1066.02	522.944	304.249	107.803
408	1064.73	522.399	303.876	107.718
408.1	1063.44	521.859	303.5	107.636
408.2	1062.14	521.324	303.124	107.556
408.3	1060.83	520.793	302.746	107.479
408.4	1059.53	520.268	302.366	107.404
408.5	1058.21	519.747	301.985	107.332
408.6	1056.9	519.232	301.602	107.262
408.7	1055.58	518.721	301.218	107.195
408.8	1054.25	518.216	300.833	107.13
408.9	1052.92	517.716	300.446	107.068
409	1051.58	517.22	300.058	107.009
409.1	1050.25	516.728	299.668	106.951
409.2	1048.9	516.239	299.276	106.897
409.3	1047.56	515.754	298.883	106.845
409.4	1046.21	515.272	298.489	106.795
409.5	1044.85	514.794	298.094	106.752
409.6	1043.5	514.319	297.699	106.714
409.7	1042.15	513.847	297.303	106.682
409.8	1040.79	513.378	296.907	106.655
409.9	1039.44	512.913	296.511	106.634
410	1038.09	512.451	296.114	106.618
410.1	1036.73	511.993	295.716	106.608
410.2	1035.37	511.537	295.319	106.604
410.3	1034.02	511.084	294.922	106.605
410.4	1032.67	510.635	294.525	106.613
410.5	1031.32	510.188	294.128	106.626
410.6	1029.96	509.745	293.731	106.645
410.7	1028.61	509.304	293.334	106.669
410.8	1027.27	508.866	292.938	106.699
410.9	1025.92	508.432	292.541	106.734
411	1024.57	508	292.145	106.775
411.1	1023.23	507.571	291.749	106.821
411.2	1021.88	507.144	291.353	106.873
411.3	1020.54	506.721	290.956	106.93
411.4	1019.2	506.3	290.56	106.992
411.5	1017.86	505.882	290.164	107.06
411.6	1016.52	505.466	289.768	107.133
411.7	1015.18	505.053	289.372	107.211
411.8	1013.84	504.643	288.976	107.294
411.9	1012.51	504.235	288.58	107.382
412	1011.18	503.83	288.184	107.476
412.1	1009.84	503.427	287.788	107.574
412.2	1008.51	503.027	287.391	107.678
412.3	1007.19	502.629	286.995	107.786
412.4	1005.86	502.233	286.599	107.9
412.5	1004.54	501.84	286.203	108.018
412.6	1003.21	501.449	285.806	108.141
412.7	1001.89	501.06	285.41	108.269
412.8	1000.57	500.674	285.013	108.401
412.9	999.256	500.289	284.616	108.539
413	997.941	499.908	284.22	108.681
413.1	996.628	499.528	283.823	108.828
413.2	995.317	499.15	283.426	108.979
413.3	994.008	498.774	283.029	109.135
413.4	992.701	498.4	282.632	109.296
413.5	991.397	498.026	282.234	109.46
413.6	990.095	497.653	281.837	109.63
413.7	988.795	497.281	281.439	109.804
413.8	987.498	496.91	281.042	109.982
413.9	986.203	496.54	280.644	110.165
414	984.911	496.17	280.246	110.352
414.1	983.621	495.8	279.847	110.543
414.2	982.334	495.431	279.448	110.739
414.3	981.05	495.062	279.047	110.938
414.4	979.769	494.693	278.644	111.141
414.5	978.49	494.324	278.238	111.348
414.6	977.215	493.956	277.83	111.559
414.7	975.943	493.589	277.419	111.773
414.8	974.673	493.221	277.007	111.991
414.9	973.407	492.854	276.591	112.213
415	972.144	492.487	276.176	112.438
415.1	970.883	492.12	275.76	112.667
415.2	969.624	491.753	275.343	112.9
415.3	968.369	491.386	274.926	113.136
415.4	967.116	491.019	274.508	113.376
415.5	965.866	490.653	274.09	113.619
415.6	964.618	490.286	273.672	113.866
415.7	963.374	489.92	273.253	114.116
415.8	962.132	489.554	272.834	114.369
415.9	960.893	489.187	272.415	114.626
416	959.658	488.821	271.996	114.886
416.1	958.425	488.454	271.576	115.15
416.2	957.196	488.088	271.157	115.417
416.3	955.969	487.721	270.738	115.687
416.4	954.746	487.354	270.319	115.96
416.5	953.526	486.987	269.9	116.237
416.6	952.309	486.62	269.481	116.517
416.7	951.095	486.253	269.063	116.8
416.8	949.885	485.885	268.644	117.086
416.9	948.678	485.518	268.226	117.375
417	947.475	485.15	267.809	117.667
417.1	946.275	484.781	267.392	117.963
417.2	945.079	484.413	266.975	118.261
417.3	943.887	484.044	266.559	118.562
417.4	942.698	483.675	266.144	118.866
417.5	941.512	483.305	265.729	119.174
417.6	940.331	482.935	265.316	119.484
417.7	939.154	482.565	264.903	119.797
417.8	937.98	482.194	264.49	120.113
417.9	936.811	481.822	264.079	120.432
418	935.645	481.45	263.668	120.753
418.1	934.483	481.078	263.259	121.078
418.2	933.326	480.704	262.85	121.405
418.3	932.173	480.329	262.443	121.735
418.4	931.024	479.953	262.037	122.068
418.5	929.879	479.575	261.632	122.403
418.6	928.739	479.196	261.228	122.741
418.7	927.604	478.816	260.826	123.082
418.8	926.472	478.435	260.425	123.425
418.9	925.346	478.053	260.025	123.771
419	924.223	477.67	259.627	124.12
419.1	923.104	477.286	259.231	124.471
419.2	921.988	476.9	258.838	124.824
419.3	920.876	476.514	258.448	125.18
419.4	919.767	476.126	258.06	125.539
419.5	918.661	475.737	257.675	125.9
419.6	917.559	475.347	257.293	126.263
419.7	916.458	474.955	256.913	126.628
419.8	915.356	474.563	256.535	126.995
419.9	914.256	474.169	256.159	127.363
420	913.156	473.774	255.786	127.732
420.1	912.056	473.378	255.415	128.103
420.2	910.957	472.981	255.047	128.475
420.3	909.859	472.583	254.68	128.848
420.4	908.761	472.183	254.317	129.223
420.5	907.665	471.782	253.955	129.599
420.6	906.569	471.38	253.596	129.976
420.7	905.473	470.977	253.24	130.354
420.8	904.379	470.572	252.886	130.733
420.9	903.286	470.166	252.534	131.114
421	902.193	469.759	252.185	131.495
421.1	901.101	469.351	251.838	131.878
421.2	900.011	468.941	251.494	132.261
421.3	898.921	468.53	251.153	132.645
421.4	897.833	468.118	250.814	133.031
421.5	896.746	467.704	250.478	133.417
421.6	895.66	467.29	250.145	133.804
421.7	894.575	466.874	249.814	134.191
421.8	893.491	466.457	249.487	134.58
421.9	892.409	466.038	249.161	134.969
422	891.328	465.618	248.839	135.359
422.1	890.249	465.197	248.52	135.749
422.2	889.171	464.774	248.203	136.14
422.3	888.094	464.35	247.889	136.532
422.4	887.019	463.924	247.578	136.924
422.5	885.945	463.497	247.27	137.317
422.6	884.873	463.069	246.965	137.71
422.7	883.803	462.639	246.663	138.104
422.8	882.734	462.209	246.364	138.498
422.9	881.668	461.776	246.068	138.892
423	880.602	461.343	245.775	139.287
423.1	879.539	460.909	245.485	139.682
423.2	878.478	460.474	245.198	140.077
423.3	877.418	460.038	244.914	140.473
423.4	876.36	459.601	244.633	140.868
423.5	875.305	459.163	244.356	141.264
423.6	874.251	458.724	244.082	141.66
423.7	873.2	458.285	243.811	142.056
423.8	872.151	457.847	243.543	142.452
423.9	871.105	457.41	243.278	142.847
424	870.064	456.972	243.016	143.243
424.1	869.025	456.535	242.758	143.637
424.2	867.991	456.098	242.502	144.031
424.3	866.961	455.662	242.25	144.424
424.4	865.934	455.225	242.001	144.817
424.5	864.909	454.79	241.753	145.21
424.6	863.885	454.354	241.506	145.603
424.7	862.862	453.919	241.261	145.995
424.8	861.84	453.485	241.017	146.388
424.9	860.819	453.051	240.773	146.78
425	859.8	452.617	240.531	147.172
425.1	858.782	452.184	240.291	147.564
425.2	857.764	451.751	240.051	147.956
425.3	856.748	451.318	239.813	148.348
425.4	855.733	450.886	239.576	148.739
425.5	854.719	450.454	239.339	149.131
425.6	853.706	450.023	239.104	149.522
425.7	852.694	449.592	238.871	149.913
425.8	851.683	449.161	238.638	150.303
425.9	850.673	448.732	238.407	150.693
426	849.664	448.302	238.177	151.083
426.1	848.656	447.873	237.948	151.472
426.2	847.649	447.445	237.72	151.862
426.3	846.643	447.017	237.493	152.251
426.4	845.637	446.589	237.267	152.639
426.5	844.633	446.162	237.042	153.027
426.6	843.629	445.735	236.819	153.415
426.7	842.626	445.309	236.596	153.802
426.8	841.624	444.883	236.375	154.189
426.9	840.623	444.458	236.154	154.575
427	839.623	444.033	235.935	154.961
427.1	838.623	443.609	235.717	155.346
427.2	837.624	443.185	235.5	155.732
427.3	836.626	442.762	235.284	156.116
427.4	835.628	442.34	235.069	156.499
427.5	834.631	441.918	234.855	156.883
427.6	833.635	441.496	234.642	157.265
427.7	832.64	441.075	234.43	157.648
427.8	831.645	440.653	234.219	158.029
427.9	830.651	440.229	234.01	158.41
428	829.657	439.804	233.801	158.791
428.1	828.664	439.377	233.593	159.17
428.2	827.672	438.949	233.386	159.549
428.3	826.68	438.519	233.18	159.928
428.4	825.689	438.088	232.975	160.305
428.5	824.698	437.656	232.771	160.682
428.6	823.708	437.222	232.568	161.059
428.7	822.716	436.788	232.366	161.435
428.8	821.722	436.352	232.165	161.81
428.9	820.727	435.913	231.964	162.184
429	819.73	435.471	231.764	162.557
429.1	818.731	435.025	231.564	162.93
429.2	817.731	434.577	231.366	163.299
429.3	816.732	434.125	231.169	163.666
429.4	815.731	433.67	230.973	164.029
429.5	814.731	433.211	230.778	164.389
429.6	813.729	432.75	230.584	164.746
429.7	812.727	432.285	230.391	165.1
429.8	811.725	431.817	230.2	165.45
429.9	810.723	431.346	230.009	165.796
430	809.721	430.871	229.819	166.14
430.1	808.718	430.394	229.631	166.479
430.2	807.715	429.913	229.443	166.815
430.3	806.712	429.429	229.256	167.148
430.4	805.709	428.942	229.071	167.477
430.5	804.705	428.451	228.887	167.802
430.6	803.702	427.958	228.703	168.123
430.7	802.698	427.461	228.521	168.44
430.8	801.695	426.961	228.34	168.754
430.9	800.692	426.458	228.159	169.063
431	799.689	425.952	227.98	169.369
431.1	798.686	425.442	227.802	169.67
431.2	797.683	424.93	227.625	169.968
431.3	796.68	424.414	227.449	170.261
431.4	795.678	423.895	227.274	170.55
431.5	794.676	423.373	227.1	170.835
431.6	793.675	422.847	226.926	171.116
431.7	792.674	422.319	226.754	171.392
431.8	791.673	421.787	226.583	171.663
431.9	790.673	421.252	226.413	171.93
432	789.673	420.714	226.244	172.193
432.1	788.675	420.173	226.076	172.451
432.2	787.676	419.629	225.909	172.705
432.3	786.679	419.081	225.743	172.954
432.4	785.682	418.53	225.578	173.198
432.5	784.685	417.977	225.414	173.437
432.6	783.69	417.419	225.251	173.671
432.7	782.695	416.857	225.089	173.901
432.8	781.702	416.291	224.928	174.126
432.9	780.709	415.721	224.768	174.345
433	779.717	415.147	224.608	174.56
433.1	778.726	414.569	224.45	174.769
433.2	777.737	413.987	224.292	174.974
433.3	776.748	413.402	224.136	175.173
433.4	775.761	412.812	223.981	175.367
433.5	774.773	412.218	223.825	175.554
433.6	773.786	411.621	223.67	175.734
433.7	772.799	411.019	223.515	175.907
433.8	771.812	410.414	223.36	176.073
433.9	770.826	409.805	223.206	176.232
434	769.836	409.193	223.052	176.385
434.1	768.843	408.578	222.899	176.533
434.2	767.846	407.96	222.747	176.676
434.3	766.846	407.34	222.596	176.814
434.4	765.841	406.717	222.447	176.946
434.5	764.834	406.091	222.298	177.072
434.6	763.823	405.463	222.151	177.193
434.7	762.808	404.832	222.004	177.309
434.8	761.789	404.199	221.859	177.42
434.9	760.767	403.563	221.715	177.525
435	759.742	402.924	221.572	177.625
435.1	758.713	402.282	221.43	177.719
435.2	757.68	401.639	221.29	177.808
435.3	756.644	400.992	221.151	177.891
435.4	755.604	400.344	221.013	177.97
435.5	754.56	399.693	220.876	178.043
435.6	753.513	399.04	220.74	178.11
435.7	752.462	398.384	220.606	178.172
435.8	751.407	397.726	220.474	178.229
435.9	750.349	397.065	220.342	178.28
436	749.287	396.402	220.212	178.326
436.1	748.222	395.737	220.083	178.367
436.2	747.153	395.07	219.956	178.402
436.3	746.08	394.4	219.83	178.432
436.4	745.003	393.729	219.705	178.456
436.5	743.923	393.055	219.582	178.475
436.6	742.839	392.379	219.46	178.489
436.7	741.751	391.701	219.34	178.497
436.8	740.66	391.02	219.221	178.5
436.9	739.565	390.338	219.104	178.498
437	738.466	389.653	218.988	178.49
437.1	737.364	388.966	218.874	178.477
437.2	736.257	388.278	218.761	178.458
437.3	735.147	387.587	218.65	178.434
437.4	734.034	386.896	218.541	178.405
437.5	732.916	386.204	218.433	178.37
437.6	731.795	385.512	218.327	178.33
437.7	730.67	384.818	218.222	178.284
437.8	729.541	384.124	218.119	178.233
437.9	728.408	383.43	218.018	178.177
438	727.271	382.735	217.919	178.115
438.1	726.131	382.039	217.821	178.048
438.2	724.987	381.342	217.725	177.975
438.3	723.838	380.645	217.631	177.898
438.4	722.685	379.947	217.541	177.815
438.5	721.527	379.249	217.455	177.727
438.6	720.365	378.549	217.371	177.635
438.7	719.199	377.85	217.29	177.537
438.8	718.028	377.149	217.212	177.434
438.9	716.853	376.448	217.138	177.326
439	715.673	375.746	217.066	177.213
439.1	714.488	375.044	216.997	177.095
439.2	713.299	374.343	216.93	176.971
439.3	712.104	373.643	216.866	176.843
439.4	710.905	372.943	216.804	176.709
439.5	709.7	372.243	216.744	176.571
439.6	708.491	371.545	216.686	176.427
439.7	707.277	370.847	216.631	176.278
439.8	706.058	370.149	216.578	176.124
439.9	704.834	369.452	216.527	175.964
440	703.605	368.755	216.479	175.8
440.1	702.37	368.06	216.433	175.63
440.2	701.132	367.365	216.388	175.455
440.3	699.888	366.67	216.346	175.275
440.4	698.638	365.976	216.307	175.09
440.5	697.384	365.283	216.269	174.899
440.6	696.125	364.591	216.233	174.703
440.7	694.861	363.899	216.2	174.502
440.8	693.592	363.208	216.168	174.296
440.9	692.317	362.518	216.139	174.084
441	691.038	361.829	216.111	173.868
441.1	689.753	361.14	216.086	173.646
441.2	688.463	360.452	216.062	173.419
441.3	687.168	359.765	216.041	173.186
441.4	685.868	359.079	216.021	172.948
441.5	684.563	358.393	216.004	172.705
441.6	683.253	357.709	215.988	172.457
441.7	681.937	357.025	215.974	172.203
441.8	680.616	356.343	215.962	171.945
441.9	679.29	355.661	215.952	171.68
442	677.958	354.98	215.944	171.411
442.1	676.622	354.3	215.937	171.136
442.2	675.28	353.624	215.932	170.855
442.3	673.932	352.95	215.929	170.57
442.4	672.579	352.28	215.928	170.279
442.5	671.221	351.612	215.928	169.982
442.6	669.858	350.948	215.931	169.68
442.7	668.489	350.287	215.934	169.373
442.8	667.115	349.629	215.94	169.061
442.9	665.735	348.974	215.947	168.743
443	664.35	348.322	215.956	168.42
443.1	662.959	347.674	215.966	168.091
443.2	661.564	347.028	215.978	167.757
443.3	660.164	346.385	215.991	167.417
443.4	658.758	345.745	216.006	167.072
443.5	657.347	345.108	216.023	166.722
443.6	655.93	344.474	216.041	166.366
443.7	654.509	343.842	216.06	166.005
443.8	653.082	343.214	216.081	165.638
443.9	651.65	342.588	216.103	165.266
444	650.212	341.965	216.127	164.888
444.1	648.769	341.345	216.152	164.505
444.2	647.325	340.728	216.179	164.118
444.3	645.878	340.114	216.207	163.727
444.4	644.429	339.503	216.238	163.333
444.5	642.978	338.895	216.27	162.936
444.6	641.526	338.29	216.305	162.535
444.7	640.071	337.688	216.341	162.131
444.8	638.615	337.089	216.379	161.723
444.9	637.157	336.493	216.419	161.311
445	635.697	335.899	216.461	160.897
445.1	634.235	335.309	216.505	160.479
445.2	632.772	334.721	216.551	160.058
445.3	631.307	334.136	216.598	159.633
445.4	629.841	333.555	216.647	159.205
445.5	628.372	332.976	216.698	158.774
445.6	626.902	332.399	216.75	158.34
445.7	625.431	331.826	216.805	157.902
445.8	623.958	331.255	216.861	157.461
445.9	622.483	330.687	216.919	157.017
446	621.007	330.121	216.978	156.57
446.1	619.53	329.559	217.039	156.12
446.2	618.051	328.999	217.102	155.667
446.3	616.571	328.442	217.166	155.21
446.4	615.089	327.887	217.233	154.751
446.5	613.606	327.335	217.3	154.289
446.6	612.122	326.786	217.37	153.824
446.7	610.636	326.24	217.441	153.355
446.8	609.149	325.696	217.514	152.884
446.9	607.661	325.155	217.588	152.41
447	606.172	324.616	217.664	151.933
447.1	604.682	324.079	217.741	151.453
447.2	603.19	323.544	217.82	150.97
447.3	601.697	323.011	217.9	150.485
447.4	600.203	322.481	217.982	149.997
447.5	598.708	321.953	218.065	149.505
447.6	597.212	321.427	218.15	149.012
447.7	595.715	320.903	218.237	148.516
447.8	594.217	320.382	218.325	148.016
447.9	592.718	319.862	218.414	147.515
448	591.217	319.345	218.505	147.01
448.1	589.714	318.83	218.596	146.503
448.2	588.211	318.317	218.69	145.993
448.3	586.705	317.806	218.784	145.48
448.4	585.198	317.297	218.879	144.965
448.5	583.691	316.791	218.976	144.446
448.6	582.181	316.286	219.074	143.925
448.7	580.67	315.784	219.173	143.402
448.8	579.158	315.283	219.273	142.876
448.9	577.645	314.785	219.375	142.347
449	576.13	314.289	219.477	141.817
449.1	574.614	313.795	219.581	141.283
449.2	573.097	313.303	219.686	140.747
449.3	571.579	312.813	219.791	140.208
449.4	570.061	312.324	219.898	139.667
449.5	568.543	311.837	220.006	139.124
449.6	567.025	311.35	220.115	138.579
449.7	565.508	310.864	220.225	138.031
449.8	563.991	310.38	220.336	137.481
449.9	562.474	309.897	220.448	136.929
450	560.958	309.414	220.561	136.374
450.1	559.442	308.933	220.675	135.818
450.2	557.927	308.452	220.79	135.259
450.3	556.412	307.973	220.906	134.698
450.4	554.898	307.494	221.023	134.136
450.5	553.385	307.016	221.141	133.571
450.6	551.872	306.539	221.26	133.004
450.7	550.361	306.063	221.38	132.435
450.8	548.85	305.588	221.5	131.865
450.9	547.34	305.113	221.622	131.292
451	545.831	304.64	221.744	130.718
451.1	544.324	304.167	221.867	130.142
451.2	542.817	303.695	221.991	129.564
451.3	541.311	303.224	222.116	128.984
451.4	539.807	302.753	222.241	128.403
451.5	538.304	302.283	222.367	127.82
451.6	536.802	301.814	222.495	127.235
451.7	535.302	301.346	222.623	126.648
451.8	533.803	300.878	222.752	126.06
451.9	532.306	300.41	222.881	125.471
452	530.81	299.943	223.012	124.88
452.1	529.316	299.476	223.143	124.288
452.2	527.823	299.01	223.274	123.693
452.3	526.332	298.543	223.407	123.098
452.4	524.843	298.078	223.54	122.501
452.5	523.356	297.612	223.674	121.903
452.6	521.87	297.147	223.808	121.303
452.7	520.387	296.682	223.943	120.703
452.8	518.907	296.217	224.081	120.1
452.9	517.431	295.753	224.22	119.496
453	515.958	295.288	224.362	118.891
453.1	514.489	294.825	224.506	118.284
453.2	513.024	294.361	224.651	117.675
453.3	511.562	293.897	224.799	117.065
453.4	510.104	293.434	224.949	116.454
453.5	508.65	292.971	225.101	115.841
453.6	507.2	292.508	225.254	115.227
453.7	505.753	292.045	225.41	114.612
453.8	504.31	291.582	225.567	113.995
453.9	502.871	291.119	225.726	113.378
454	501.436	290.657	225.887	112.759
454.1	500.005	290.194	226.05	112.139
454.2	498.578	289.732	226.214	111.518
454.3	497.155	289.27	226.379	110.896
454.4	495.736	288.811	226.546	110.273
454.5	494.319	288.353	226.716	109.65
454.6	492.903	287.897	226.887	109.027
454.7	491.491	287.442	227.06	108.405
454.8	490.079	286.989	227.235	107.783
454.9	488.67	286.538	227.411	107.161
455	487.263	286.088	227.59	106.539
455.1	485.858	285.64	227.77	105.918
455.2	484.455	285.193	227.952	105.298
455.3	483.054	284.748	228.135	104.678
455.4	481.654	284.305	228.32	104.059
455.5	480.257	283.864	228.507	103.441
455.6	478.862	283.423	228.695	102.824
455.7	477.468	282.985	228.885	102.207
455.8	476.077	282.549	229.077	101.591
455.9	474.687	282.114	229.27	100.977
456	473.299	281.681	229.464	100.363
456.1	471.914	281.25	229.66	99.7503
456.2	470.53	280.82	229.857	99.1387
456.3	469.148	280.392	230.056	98.5286
456.4	467.768	279.966	230.256	97.9196
456.5	466.39	279.542	230.457	97.3119
456.6	465.014	279.12	230.66	96.7057
456.7	463.639	278.7	230.863	96.101
456.8	462.267	278.282	231.068	95.4976
456.9	460.896	277.866	231.274	94.8961
457	459.528	277.452	231.482	94.2961
457.1	458.161	277.04	231.69	93.6978
457.2	456.796	276.631	231.9	93.101
457.3	455.433	276.223	232.11	92.5064
457.4	454.072	275.818	232.322	91.9135
457.5	452.713	275.415	232.534	91.3226
457.6	451.354	275.014	232.747	90.7337
457.7	449.997	274.615	232.96	90.147
457.8	448.641	274.218	233.173	89.5622
457.9	447.285	273.823	233.386	88.9799
458	445.931	273.431	233.599	88.3997
458.1	444.578	273.04	233.812	87.8218
458.2	443.225	272.653	234.025	87.2462
458.3	441.874	272.267	234.238	86.6732
458.4	440.524	271.883	234.451	86.1027
458.5	439.175	271.502	234.665	85.5347
458.6	437.826	271.122	234.878	84.9694
458.7	436.479	270.745	235.091	84.4069
458.8	435.133	270.371	235.304	83.847
458.9	433.788	269.998	235.517	83.2902
459	432.444	269.628	235.73	82.7361
459.1	431.102	269.261	235.943	82.185
459.2	429.76	268.896	236.156	81.6372
459.3	428.419	268.533	236.368	81.0924
459.4	427.08	268.174	236.58	80.5507
459.5	425.742	267.817	236.793	80.0121
459.6	424.407	267.463	237.004	79.4755
459.7	423.076	267.112	237.216	78.9405
459.8	421.749	266.764	237.426	78.4075
459.9	420.426	266.418	237.636	77.8764
460	419.106	266.075	237.846	77.3473
460.1	417.79	265.735	238.054	76.82
460.2	416.479	265.398	238.263	76.2947
460.3	415.171	265.063	238.47	75.7715
460.4	413.868	264.732	238.677	75.2502
460.5	412.568	264.403	238.884	74.7314
460.6	411.273	264.078	239.089	74.2145
460.7	409.982	263.755	239.294	73.6999
460.8	408.695	263.435	239.498	73.1873
460.9	407.412	263.119	239.701	72.6773
461	406.134	262.805	239.903	72.1695
461.1	404.86	262.494	240.105	71.6641
461.2	403.591	262.186	240.306	71.1611
461.3	402.326	261.881	240.506	70.6607
461.4	401.066	261.579	240.704	70.1625
461.5	399.81	261.279	240.903	69.6671
461.6	398.559	260.981	241.1	69.1742
461.7	397.312	260.686	241.296	68.6839
461.8	396.071	260.392	241.491	68.1963
461.9	394.834	260.102	241.685	67.7114
462	393.602	259.814	241.879	67.2291
462.1	392.375	259.528	242.071	66.7496
462.2	391.153	259.244	242.262	66.273
462.3	389.936	258.964	242.452	65.7992
462.4	388.724	258.686	242.642	65.3287
462.5	387.518	258.41	242.831	64.8616
462.6	386.318	258.137	243.02	64.3978
462.7	385.123	257.867	243.209	63.9375
462.8	383.934	257.6	243.398	63.4805
462.9	382.75	257.335	243.586	63.0272
463	381.572	257.073	243.773	62.5772
463.1	380.401	256.814	243.96	62.131
463.2	379.234	256.557	244.147	61.6884
463.3	378.074	256.304	244.333	61.2495
463.4	376.92	256.054	244.518	60.8142
463.5	375.772	255.806	244.703	60.3827
463.6	374.629	255.562	244.887	59.9548
463.7	373.493	255.32	245.07	59.5307
463.8	372.363	255.082	245.253	59.1103
463.9	371.239	254.843	245.435	58.6939
464	370.122	254.604	245.616	58.2811
464.1	369.01	254.365	245.796	57.8724
464.2	367.905	254.125	245.975	57.4675
464.3	366.806	253.885	246.154	57.0666
464.4	365.713	253.645	246.331	56.6696
464.5	364.627	253.404	246.508	56.2768
464.6	363.548	253.163	246.683	55.8879
464.7	362.475	252.922	246.858	55.5032
464.8	361.407	252.68	247.031	55.1225
464.9	360.345	252.438	247.205	54.7461
465	359.289	252.195	247.379	54.374
465.1	358.238	251.952	247.552	54.0062
465.2	357.193	251.708	247.724	53.6431
465.3	356.153	251.464	247.896	53.2842
465.4	355.12	251.219	248.068	52.9297
465.5	354.092	250.973	248.239	52.5797
465.6	353.07	250.727	248.409	52.2343
465.7	352.053	250.48	248.58	51.8934
465.8	351.042	250.233	248.749	51.5569
465.9	350.038	249.985	248.918	51.225
466	349.039	249.736	249.086	50.8979
466.1	348.046	249.487	249.254	50.5754
466.2	347.059	249.236	249.421	50.2576
466.3	346.078	248.985	249.588	49.9444
466.4	345.103	248.732	249.754	49.6361
466.5	344.134	248.477	249.919	49.3326
466.6	343.17	248.219	250.083	49.0339
466.7	342.214	247.959	250.247	48.7403
466.8	341.263	247.697	250.41	48.4513
466.9	340.318	247.432	250.572	48.1673
467	339.38	247.165	250.733	47.8884
467.1	338.447	246.896	250.894	47.6146
467.2	337.519	246.624	251.053	47.3461
467.3	336.595	246.351	251.212	47.0826
467.4	335.676	246.075	251.37	46.8242
467.5	334.76	245.796	251.526	46.571
467.6	333.85	245.516	251.682	46.3231
467.7	332.944	245.233	251.836	46.0805
467.8	332.042	244.947	251.99	45.843
467.9	331.145	244.66	252.143	45.6109
468	330.252	244.37	252.294	45.3842
468.1	329.365	244.078	252.445	45.1629
468.2	328.482	243.784	252.594	44.9471
468.3	327.604	243.488	252.742	44.7366
468.4	326.731	243.189	252.889	44.5317
468.5	325.863	242.888	253.035	44.3323
468.6	324.999	242.585	253.179	44.1386
468.7	324.141	242.279	253.323	43.9506
468.8	323.289	241.971	253.465	43.768
468.9	322.441	241.66	253.606	43.5912
469	321.599	241.347	253.745	43.4201
469.1	320.762	241.032	253.884	43.2549
469.2	319.931	240.713	254.021	43.0958
469.3	319.105	240.393	254.157	42.9424
469.4	318.284	240.069	254.291	42.7949
469.5	317.469	239.744	254.424	42.6533
469.6	316.657	239.415	254.555	42.5145
469.7	315.847	239.085	254.683	42.3782
469.8	315.039	238.751	254.809	42.2446
469.9	314.234	238.415	254.932	42.1136
470	313.431	238.077	255.052	41.9854
470.1	312.631	237.736	255.17	41.8596
470.2	311.833	237.392	255.285	41.7364
470.3	311.038	237.046	255.397	41.6158
470.4	310.244	236.697	255.507	41.4978
470.5	309.454	236.345	255.614	41.3822
470.6	308.666	235.992	255.717	41.2692
470.7	307.88	235.635	255.818	41.1587
470.8	307.096	235.276	255.916	41.0507
470.9	306.315	234.914	256.012	40.945
471	305.537	234.549	256.104	40.8419
471.1	304.761	234.182	256.193	40.7412
471.2	303.987	233.812	256.279	40.6432
471.3	303.216	233.439	256.362	40.5474
471.4	302.448	233.065	256.441	40.4541
471.5	301.682	232.688	256.518	40.3632
471.6	300.918	232.309	256.592	40.2746
471.7	300.157	231.928	256.662	40.1882
471.8	299.398	231.545	256.729	40.1041
471.9	298.642	231.159	256.792	40.0224
472	297.887	230.771	256.851	39.943
472.1	297.133	230.381	256.906	39.8658
472.2	296.381	229.988	256.955	39.7907
472.3	295.63	229.593	257	39.7179
472.4	294.88	229.196	257.04	39.6473
472.5	294.131	228.796	257.076	39.5789
472.6	293.384	228.395	257.107	39.5125
472.7	292.639	227.99	257.133	39.4483
472.8	291.895	227.584	257.154	39.3862
472.9	291.152	227.174	257.17	39.3263
473	290.411	226.763	257.182	39.2682
473.1	289.671	226.348	257.189	39.2122
473.2	288.933	225.932	257.191	39.1586
473.3	288.196	225.512	257.188	39.107
473.4	287.461	225.091	257.18	39.0572
473.5	286.727	224.667	257.168	39.0094
473.6	285.995	224.243	257.151	38.9636
473.7	285.265	223.817	257.128	38.9198
473.8	284.536	223.389	257.101	38.8776
473.9	283.808	222.959	257.069	38.8374
474	283.082	222.529	257.032	38.7991
474.1	282.358	222.097	256.99	38.7627
474.2	281.636	221.663	256.944	38.7279
474.3	280.915	221.228	256.892	38.695
474.4	280.195	220.791	256.837	38.6641
474.5	279.477	220.353	256.78	38.6355
474.6	278.761	219.913	256.72	38.6089
474.7	278.046	219.472	256.657	38.5844
474.8	277.332	219.029	256.592	38.5619
474.9	276.62	218.584	256.524	38.5417
475	275.91	218.138	256.454	38.5234
475.1	275.201	217.69	256.38	38.507
475.2	274.494	217.241	256.305	38.4929
475.3	273.788	216.791	256.226	38.4809
475.4	273.083	216.339	256.146	38.4708
475.5	272.38	215.885	256.063	38.4626
475.6	271.678	215.43	255.977	38.4563
475.7	270.979	214.973	255.889	38.4521
475.8	270.28	214.514	255.798	38.4497
475.9	269.583	214.054	255.705	38.4492
476	268.888	213.592	255.61	38.4504
476.1	268.194	213.129	255.512	38.4537
476.2	267.502	212.664	255.412	38.4587
476.3	266.811	212.197	255.31	38.4655
476.4	266.122	211.729	255.205	38.474
476.5	265.435	211.259	255.098	38.4845
476.6	264.748	210.786	254.989	38.4966
476.7	264.064	210.311	254.878	38.5105
476.8	263.38	209.834	254.764	38.5264
476.9	262.697	209.354	254.646	38.5448
477	262.015	208.873	254.526	38.565
477.1	261.333	208.389	254.402	38.5873
477.2	260.653	207.902	254.276	38.6116
477.3	259.973	207.414	254.146	38.6383
477.4	259.293	206.923	254.014	38.6666
477.5	258.615	206.43	253.879	38.6969
477.6	257.937	205.935	253.741	38.7292
477.7	257.26	205.438	253.6	38.7636
477.8	256.584	204.938	253.456	38.7997
477.9	255.909	204.437	253.31	38.8376
478	255.235	203.933	253.161	38.8774
478.1	254.561	203.426	253.01	38.9193
478.2	253.888	202.918	252.856	38.9626
478.3	253.216	202.408	252.699	39.0078
478.4	252.545	201.897	252.54	39.0546
478.5	251.875	201.385	252.379	39.1032
478.6	251.206	200.871	252.215	39.1534
478.7	250.537	200.355	252.048	39.2053
478.8	249.87	199.839	251.88	39.2588
478.9	249.203	199.321	251.709	39.3139
479	248.537	198.802	251.535	39.3706
479.1	247.872	198.281	251.36	39.4288
479.2	247.21	197.759	251.182	39.4885
479.3	246.551	197.236	251	39.5497
479.4	245.894	196.711	250.815	39.6124
479.5	245.239	196.186	250.626	39.6765
479.6	244.587	195.659	250.435	39.742
479.7	243.938	195.131	250.241	39.8089
479.8	243.292	194.602	250.043	39.8771
479.9	242.648	194.071	249.842	39.9466
480	242.007	193.54	249.639	40.0174
480.1	241.368	193.007	249.432	40.0895
480.2	240.732	192.473	249.223	40.1628
480.3	240.1	191.938	249.01	40.2374
480.4	239.47	191.402	248.794	40.3128
480.5	238.843	190.864	248.575	40.3896
480.6	238.218	190.326	248.354	40.4676
480.7	237.597	189.787	248.13	40.5466
480.8	236.978	189.246	247.903	40.6265
480.9	236.363	188.704	247.673	40.7076
481	235.75	188.162	247.44	40.7898
481.1	235.141	187.619	247.204	40.8729
481.2	234.535	187.074	246.965	40.9567
481.3	233.931	186.528	246.724	41.0417
481.4	233.331	185.982	246.48	41.1275
481.5	232.734	185.435	246.234	41.2142
481.6	232.139	184.886	245.984	41.3015
481.7	231.548	184.337	245.732	41.3898
481.8	230.961	183.787	245.479	41.4789
481.9	230.376	183.237	245.224	41.5688
482	229.794	182.685	244.968	41.6591
482.1	229.216	182.132	244.711	41.7503
482.2	228.64	181.579	244.453	41.8421
482.3	228.068	181.025	244.193	41.9344
482.4	227.498	180.471	243.932	42.0272
482.5	226.932	179.916	243.67	42.1208
482.6	226.369	179.359	243.407	42.2149
482.7	225.81	178.802	243.142	42.3093
482.8	225.253	178.245	242.876	42.4042
482.9	224.7	177.686	242.609	42.4997
483	224.151	177.127	242.34	42.5957
483.1	223.604	176.567	242.071	42.6918
483.2	223.061	176.005	241.8	42.7882
483.3	222.521	175.443	241.527	42.8851
483.4	221.985	174.879	241.254	42.9824
483.5	221.452	174.313	240.979	43.0796
483.6	220.922	173.747	240.703	43.1771
483.7	220.396	173.179	240.426	43.275
483.8	219.873	172.61	240.147	43.373
483.9	219.354	172.039	239.867	43.471
484	218.836	171.468	239.586	43.5695
484.1	218.32	170.895	239.304	43.6686
484.2	217.807	170.321	239.021	43.7685
484.3	217.295	169.745	238.737	43.8686
484.4	216.785	169.169	238.452	43.9693
484.5	216.277	168.591	238.166	44.0704
484.6	215.771	168.012	237.879	44.1717
484.7	215.267	167.431	237.591	44.2735
484.8	214.764	166.85	237.302	44.3757
484.9	214.263	166.267	237.012	44.4782
485	213.764	165.682	236.72	44.5811
485.1	213.267	165.097	236.428	44.6843
485.2	212.772	164.51	236.135	44.7879
485.3	212.279	163.922	235.841	44.8917
485.4	211.787	163.332	235.546	44.9955
485.5	211.297	162.742	235.25	45.0995
485.6	210.808	162.15	234.953	45.2038
485.7	210.322	161.557	234.654	45.3082
485.8	209.837	160.962	234.355	45.4128
485.9	209.354	160.367	234.055	45.5175
486	208.872	159.769	233.754	45.6224
486.1	208.392	159.171	233.452	45.7273
486.2	207.914	158.571	233.149	45.832
486.3	207.437	157.97	232.845	45.9368
486.4	206.962	157.368	232.54	46.0415
486.5	206.489	156.764	232.235	46.146
486.6	206.017	156.159	231.928	46.2507
486.7	205.546	155.553	231.62	46.3553
486.8	205.078	154.945	231.311	46.4594
486.9	204.611	154.336	231	46.5628
487	204.145	153.726	230.687	46.6659
487.1	203.682	153.114	230.372	46.7683
487.2	203.22	152.501	230.056	46.87
487.3	202.76	151.886	229.738	46.971
487.4	202.301	151.27	229.419	47.0716
487.5	201.844	150.653	229.098	47.1718
487.6	201.388	150.034	228.775	47.2711
487.7	200.934	149.414	228.451	47.3697
487.8	200.482	148.792	228.125	47.4676
487.9	200.031	148.172	227.798	47.5646
488	199.581	147.552	227.469	47.661
488.1	199.133	146.933	227.138	47.7566
488.2	198.687	146.315	226.807	47.8516
488.3	198.241	145.698	226.473	47.9457
488.4	197.797	145.081	226.138	48.0389
488.5	197.354	144.466	225.802	48.1314
488.6	196.913	143.851	225.464	48.223
488.7	196.472	143.237	225.125	48.3136
488.8	196.036	142.625	224.785	48.4032
488.9	195.602	142.013	224.444	48.4918
489	195.172	141.403	224.101	48.5796
489.1	194.746	140.793	223.758	48.6667
489.2	194.323	140.185	223.413	48.7526
489.3	193.904	139.578	223.067	48.8375
489.4	193.488	138.972	222.72	48.9213
489.5	193.076	138.368	222.372	49.0042
489.6	192.667	137.765	222.023	49.0859
489.7	192.262	137.163	221.673	49.1664
489.8	191.86	136.562	221.322	49.2458
489.9	191.462	135.963	220.97	49.3241
490	191.068	135.365	220.617	49.4015
490.1	190.677	134.768	220.263	49.4777
490.2	190.289	134.173	219.908	49.5525
490.3	189.905	133.58	219.553	49.626
490.4	189.525	132.988	219.196	49.6983
490.5	189.148	132.397	218.839	49.7694
490.6	188.775	131.808	218.48	49.8391
490.7	188.405	131.22	218.122	49.9075
490.8	188.038	130.635	217.762	49.9746
490.9	187.676	130.051	217.402	50.0404
491	187.317	129.468	217.04	50.1049
491.1	186.961	128.888	216.679	50.168
491.2	186.609	128.309	216.316	50.2295
491.3	186.261	127.732	215.953	50.2895
491.4	185.916	127.157	215.589	50.348
491.5	185.574	126.583	215.224	50.4052
491.6	185.236	126.012	214.859	50.4607
491.7	184.902	125.442	214.493	50.5149
491.8	184.574	124.874	214.127	50.5669
491.9	184.251	124.308	213.759	50.6168
492	183.935	123.744	213.391	50.6648
492.1	183.624	123.182	213.022	50.7106
492.2	183.319	122.622	212.653	50.7542
492.3	183.02	122.065	212.283	50.7956
492.4	182.727	121.509	211.912	50.8347
492.5	182.439	120.956	211.54	50.8719
492.6	182.157	120.405	211.168	50.9071
492.7	181.881	119.857	210.796	50.94
492.8	181.61	119.312	210.422	50.9706
492.9	181.345	118.77	210.048	50.9989
493	181.085	118.231	209.674	51.0249
493.1	180.83	117.696	209.299	51.0488
493.2	180.581	117.164	208.924	51.0703
493.3	180.337	116.635	208.549	51.0895
493.4	180.099	116.109	208.173	51.1065
493.5	179.865	115.588	207.796	51.1212
493.6	179.639	115.069	207.42	51.1349
493.7	179.418	114.554	207.044	51.1483
493.8	179.203	114.043	206.669	51.161
493.9	178.995	113.535	206.295	51.1728
494	178.793	113.031	205.921	51.184
494.1	178.597	112.531	205.548	51.1944
494.2	178.408	112.034	205.176	51.2042
494.3	178.224	111.541	204.804	51.2136
494.4	178.047	111.053	204.433	51.2222
494.5	177.875	110.567	204.063	51.2303
494.6	177.71	110.086	203.694	51.2378
494.7	177.55	109.609	203.325	51.2445
494.8	177.397	109.136	202.958	51.251
494.9	177.25	108.667	202.591	51.2569
495	177.108	108.201	202.225	51.262
495.1	176.973	107.741	201.861	51.2667
495.2	176.843	107.284	201.497	51.2706
495.3	176.719	106.832	201.135	51.2741
495.4	176.601	106.384	200.774	51.2773
495.5	176.488	105.941	200.413	51.2798
495.6	176.382	105.501	200.054	51.2819
495.7	176.281	105.067	199.697	51.2835
495.8	176.186	104.636	199.34	51.2845
495.9	176.096	104.21	198.985	51.285
496	176.012	103.789	198.632	51.2854
496.1	175.934	103.373	198.279	51.2851
496.2	175.862	102.961	197.929	51.2845
496.3	175.795	102.554	197.579	51.2835
496.4	175.733	102.151	197.232	51.2818
496.5	175.677	101.753	196.885	51.2799
496.6	175.626	101.36	196.541	51.2775
496.7	175.581	100.971	196.198	51.2749
496.8	175.543	100.586	195.86	51.2719
496.9	175.512	100.206	195.526	51.2683
497	175.487	99.8313	195.195	51.2645
497.1	175.468	99.461	194.87	51.2606
497.2	175.457	99.0953	194.548	51.2561
497.3	175.452	98.7347	194.23	51.2514
497.4	175.453	98.3787	193.917	51.2464
497.5	175.461	98.0265	193.608	51.2412
497.6	175.475	97.6777	193.303	51.2357
497.7	175.496	97.3326	193.003	51.2298
497.8	175.523	96.9911	192.706	51.2236
497.9	175.556	96.6535	192.414	51.2172
498	175.595	96.3196	192.126	51.2105
498.1	175.641	95.9895	191.842	51.2037
498.2	175.692	95.6629	191.562	51.1967
498.3	175.75	95.3405	191.287	51.1893
498.4	175.814	95.0218	191.014	51.1815
498.5	175.884	94.7072	190.745	51.1732
498.6	175.961	94.3963	190.478	51.1643
498.7	176.045	94.0895	190.213	51.1547
498.8	176.135	93.7866	189.952	51.1447
498.9	176.231	93.4878	189.693	51.1341
499	176.333	93.1931	189.437	51.123
499.1	176.442	92.9025	189.184	51.1114
499.2	176.557	92.6158	188.933	51.0993
499.3	176.678	92.3335	188.685	51.0866
499.4	176.805	92.0552	188.439	51.0735
499.5	176.938	91.7813	188.196	51.0598
499.6	177.077	91.5115	187.956	51.0457
499.7	177.223	91.2457	187.718	51.031
499.8	177.374	90.9846	187.482	51.0157
499.9	177.531	90.7275	187.249	51.0003
500	177.694	90.475	187.019	50.9842

## Sheet: Figure 2j
Figure 1j:UV-Vis absorbance spectrum of dityrosine
Wavelength (nm)	CuS-I NPs	CuS NPs	CuS-I NPs + MeOH	CuS-I NPs + Mannitol
265	0.165914	0.0945772	0.0675513	0.167877
265.1	0.165042	0.0948158	0.0679502	0.169025
265.2	0.164198	0.0950543	0.0683424	0.170144
265.3	0.163362	0.0953035	0.068741	0.17128
265.4	0.162565	0.0955649	0.0691556	0.172418
265.5	0.161784	0.0958172	0.0695582	0.173545
265.6	0.161016	0.0960829	0.0699588	0.174691
265.7	0.160272	0.0963434	0.0703625	0.175826
265.8	0.159558	0.0966162	0.0707768	0.176983
265.9	0.158855	0.0968911	0.0711844	0.178125
266	0.158171	0.0971651	0.0715906	0.179241
266.1	0.157501	0.09745	0.071995	0.180362
266.2	0.156858	0.0977288	0.072399	0.181478
266.3	0.156239	0.0980144	0.0727977	0.182596
266.4	0.155635	0.0983117	0.0732063	0.183717
266.5	0.155057	0.098599	0.0736151	0.184852
266.6	0.154485	0.0989073	0.0740234	0.185976
266.7	0.153932	0.0992124	0.0744349	0.187103
266.8	0.153415	0.099536	0.0748451	0.188206
266.9	0.152914	0.099852	0.0752666	0.189313
267	0.152418	0.100161	0.0756614	0.190426
267.1	0.151943	0.10048	0.076066	0.19153
267.2	0.151474	0.100792	0.0764838	0.192636
267.3	0.15103	0.101115	0.0768932	0.193729
267.4	0.150595	0.101445	0.0773099	0.194818
267.5	0.150175	0.101781	0.0777292	0.195912
267.6	0.149786	0.102103	0.0781529	0.196985
267.7	0.149416	0.102445	0.0785769	0.198061
267.8	0.149061	0.102781	0.0789977	0.199128
267.9	0.14871	0.103104	0.0794023	0.200208
268	0.148375	0.103439	0.0798162	0.201296
268.1	0.148046	0.103782	0.0802138	0.202364
268.2	0.14774	0.104129	0.0806242	0.203443
268.3	0.147453	0.104477	0.0810379	0.204521
268.4	0.147194	0.104846	0.0814545	0.205621
268.5	0.146925	0.10519	0.0818522	0.206709
268.6	0.146679	0.105548	0.0822592	0.2078
268.7	0.146455	0.1059	0.0826724	0.208884
268.8	0.146233	0.106258	0.0830719	0.209965
268.9	0.146035	0.106619	0.0834811	0.211037
269	0.145853	0.106977	0.0838944	0.212131
269.1	0.145698	0.107357	0.08432	0.213232
269.2	0.145546	0.107721	0.0847363	0.214322
269.3	0.145407	0.108092	0.0851473	0.21542
269.4	0.145285	0.108483	0.0855683	0.216506
269.5	0.145193	0.108881	0.0859853	0.217588
269.6	0.145101	0.109278	0.0864032	0.218675
269.7	0.145028	0.109671	0.0868153	0.219775
269.8	0.144967	0.110082	0.087237	0.220872
269.9	0.144935	0.110492	0.0876649	0.221971
270	0.144915	0.110908	0.0880989	0.223058
270.1	0.14489	0.111315	0.0885133	0.224156
270.2	0.14488	0.111725	0.0889332	0.225246
270.3	0.144885	0.112136	0.0893558	0.226345
270.4	0.144908	0.112537	0.0897653	0.227433
270.5	0.144943	0.11296	0.0901993	0.228542
270.6	0.144976	0.113366	0.0906131	0.229642
270.7	0.145031	0.113789	0.091032	0.230755
270.8	0.1451	0.114205	0.0914637	0.231873
270.9	0.145199	0.11463	0.0918964	0.232979
271	0.145307	0.115029	0.0923088	0.234076
271.1	0.145425	0.11544	0.0927224	0.235166
271.2	0.145551	0.115853	0.0931281	0.236249
271.3	0.14569	0.11628	0.0935413	0.237328
271.4	0.145852	0.1167	0.0939458	0.23841
271.5	0.146031	0.117112	0.0943599	0.239503
271.6	0.1462	0.117503	0.0947564	0.240572
271.7	0.146379	0.117903	0.0951476	0.241633
271.8	0.146595	0.118309	0.0955572	0.242685
271.9	0.146826	0.118697	0.0959679	0.243726
272	0.147044	0.119082	0.0963545	0.244763
272.1	0.147264	0.119467	0.0967372	0.24577
272.2	0.147517	0.119848	0.0971241	0.246755
272.3	0.147771	0.120222	0.0975058	0.247738
272.4	0.148046	0.120589	0.0978701	0.248681
272.5	0.148311	0.120932	0.0982095	0.249609
272.6	0.148601	0.121291	0.0985625	0.250518
272.7	0.148907	0.121628	0.0989079	0.251401
272.8	0.149216	0.121959	0.0992441	0.252255
272.9	0.149544	0.122296	0.0995682	0.253076
273	0.149872	0.122617	0.0998729	0.253852
273.1	0.150213	0.12293	0.100174	0.254618
273.2	0.150565	0.123227	0.100444	0.255358
273.3	0.150923	0.123524	0.100709	0.256043
273.4	0.151282	0.123803	0.100971	0.256712
273.5	0.151671	0.124074	0.101218	0.257344
273.6	0.152078	0.12438	0.101463	0.257915
273.7	0.152499	0.124661	0.101695	0.258457
273.8	0.152917	0.124915	0.101899	0.25895
273.9	0.153322	0.125133	0.102085	0.259427
274	0.153728	0.125339	0.102246	0.259855
274.1	0.154134	0.125534	0.102408	0.260224
274.2	0.154536	0.125716	0.102554	0.260563
274.3	0.154955	0.125889	0.102659	0.260842
274.4	0.155365	0.126045	0.102758	0.261082
274.5	0.15579	0.126175	0.102827	0.26128
274.6	0.156225	0.126293	0.102877	0.261413
274.7	0.156648	0.126405	0.102907	0.261514
274.8	0.157075	0.126479	0.102916	0.261548
274.9	0.157526	0.126544	0.102903	0.261542
275	0.157982	0.126607	0.102888	0.261498
275.1	0.158447	0.126643	0.10285	0.261392
275.2	0.158923	0.126659	0.102798	0.26125
275.3	0.159402	0.126661	0.102719	0.26106
275.4	0.159887	0.126643	0.102615	0.260822
275.5	0.160366	0.126584	0.102487	0.260516
275.6	0.160866	0.126519	0.10235	0.260184
275.7	0.161371	0.126443	0.102199	0.259783
275.8	0.161875	0.126353	0.102015	0.259341
275.9	0.162396	0.126247	0.101818	0.25885
276	0.162916	0.126122	0.101604	0.258327
276.1	0.163448	0.125998	0.10137	0.257756
276.2	0.163971	0.125853	0.101109	0.257139
276.3	0.164513	0.125713	0.100844	0.256496
276.4	0.165056	0.125537	0.100574	0.255805
276.5	0.165599	0.125331	0.100269	0.255109
276.6	0.166155	0.125126	0.0999569	0.25438
276.7	0.166708	0.124911	0.0996184	0.253627
276.8	0.167277	0.124696	0.0992774	0.252849
276.9	0.167853	0.124459	0.0989193	0.252043
277	0.16844	0.124215	0.0985628	0.251226
277.1	0.169019	0.123957	0.0981862	0.250403
277.2	0.169612	0.123687	0.0978082	0.249574
277.3	0.170204	0.123408	0.0974347	0.248744
277.4	0.17081	0.12314	0.0970617	0.247888
277.5	0.171424	0.122883	0.0966961	0.247056
277.6	0.172052	0.122617	0.0963255	0.246209
277.7	0.172697	0.122363	0.0959654	0.245371
277.8	0.173356	0.1221	0.0956187	0.244537
277.9	0.174016	0.121834	0.0952538	0.243697
278	0.174682	0.121571	0.0948965	0.242866
278.1	0.175361	0.121328	0.0945542	0.242062
278.2	0.176046	0.121076	0.0942142	0.241277
278.3	0.176735	0.120832	0.0938875	0.240516
278.4	0.177429	0.120577	0.0935645	0.239755
278.5	0.178144	0.120333	0.0932471	0.239013
278.6	0.17886	0.120076	0.0929195	0.238291
278.7	0.179607	0.119835	0.0926091	0.237586
278.8	0.180358	0.119587	0.0923148	0.236901
278.9	0.181117	0.119342	0.0920177	0.236247
279	0.181879	0.119108	0.0917276	0.235585
279.1	0.182658	0.118862	0.0914497	0.234947
279.2	0.183465	0.118627	0.0911815	0.234327
279.3	0.184269	0.118402	0.0909233	0.233712
279.4	0.185079	0.118169	0.0906667	0.233098
279.5	0.185905	0.117943	0.0904347	0.232482
279.6	0.18675	0.11773	0.0902075	0.231873
279.7	0.187613	0.117516	0.0899808	0.23129
279.8	0.188481	0.117305	0.0897507	0.230694
279.9	0.189367	0.117092	0.0895059	0.230084
280	0.190234	0.116869	0.089247	0.229479
280.1	0.191121	0.11665	0.0889942	0.22886
280.2	0.19201	0.116422	0.0887425	0.228219
280.3	0.192915	0.116186	0.0884995	0.227552
280.4	0.193835	0.115942	0.0882495	0.226879
280.5	0.194764	0.115697	0.0879931	0.226169
280.6	0.19569	0.115449	0.087719	0.225432
280.7	0.19661	0.115145	0.0874183	0.22467
280.8	0.197532	0.11483	0.0871029	0.223865
280.9	0.198457	0.114509	0.0867741	0.223027
281	0.1994	0.114178	0.0864373	0.222131
281.1	0.200342	0.11383	0.0860788	0.221183
281.2	0.201288	0.113474	0.0856936	0.22019
281.3	0.202254	0.113101	0.0852889	0.219137
281.4	0.203214	0.112722	0.0848676	0.218033
281.5	0.204186	0.112313	0.0844228	0.216865
281.6	0.205148	0.111881	0.0839584	0.215632
281.7	0.206101	0.111424	0.0834674	0.214355
281.8	0.207063	0.110938	0.0829483	0.213002
281.9	0.208031	0.110442	0.0824088	0.211606
282	0.208987	0.109907	0.0818365	0.210125
282.1	0.209937	0.109351	0.0812248	0.208564
282.2	0.210886	0.108777	0.0805876	0.206943
282.3	0.21183	0.108182	0.0799199	0.205255
282.4	0.212776	0.107569	0.0792296	0.203491
282.5	0.213725	0.106945	0.0785211	0.201658
282.6	0.214671	0.106307	0.077792	0.199753
282.7	0.215621	0.105664	0.0770393	0.197787
282.8	0.216564	0.104996	0.0762543	0.195761
282.9	0.217502	0.104306	0.0754453	0.193678
283	0.218431	0.103592	0.0746171	0.191544
283.1	0.219351	0.102861	0.0737629	0.189334
283.2	0.220256	0.102104	0.0728875	0.187071
283.3	0.221163	0.101328	0.0719938	0.184733
283.4	0.222064	0.10054	0.0710673	0.18234
283.5	0.222949	0.099741	0.070094	0.17989
283.6	0.223837	0.0989371	0.0691091	0.177391
283.7	0.224718	0.0981075	0.0681025	0.174849
283.8	0.225597	0.0972777	0.0670939	0.172267
283.9	0.226475	0.096423	0.0660665	0.169641
284	0.227358	0.0955678	0.0650313	0.166992
284.1	0.228224	0.094706	0.0639843	0.164294
284.2	0.229087	0.0938496	0.0629378	0.161567
284.3	0.229935	0.0929846	0.061884	0.158816
284.4	0.230779	0.0921292	0.060817	0.156027
284.5	0.231621	0.0912728	0.0597423	0.153234
284.6	0.232467	0.0904046	0.0586513	0.150431
284.7	0.233321	0.0895266	0.0575568	0.147603
284.8	0.234159	0.0886391	0.0564484	0.144772
284.9	0.234975	0.087736	0.0553245	0.141928
285	0.235793	0.0868432	0.0542029	0.13909
285.1	0.236611	0.0859437	0.0530806	0.136258
285.2	0.237426	0.0850452	0.0519677	0.133432
285.3	0.238236	0.0841477	0.0508544	0.130618
285.4	0.239062	0.0832706	0.0497648	0.127804
285.5	0.239894	0.0823902	0.048663	0.125015
285.6	0.24071	0.0815081	0.0475748	0.122241
285.7	0.241538	0.0806497	0.0465096	0.119471
285.8	0.242353	0.0798089	0.0454564	0.11673
285.9	0.243163	0.0789807	0.0444037	0.114024
286	0.243975	0.0781641	0.0433598	0.111315
286.1	0.244784	0.0773533	0.042314	0.108665
286.2	0.245605	0.0765622	0.0412888	0.106014
286.3	0.246414	0.0757853	0.0402809	0.10339
286.4	0.247219	0.0750035	0.039274	0.100801
286.5	0.248025	0.074233	0.0382778	0.0982427
286.6	0.248821	0.0734715	0.0372836	0.0957262
286.7	0.249627	0.072728	0.0363047	0.0932538
286.8	0.250422	0.071987	0.0353289	0.0908151
286.9	0.251208	0.0712549	0.0343685	0.0884101
287	0.251994	0.0705344	0.0334335	0.0860613
287.1	0.252777	0.0698197	0.032517	0.0837234
287.2	0.253567	0.0691189	0.0316204	0.0814326
287.3	0.254368	0.0684301	0.0307355	0.079191
287.4	0.25517	0.0677562	0.0298687	0.0770109
287.5	0.255965	0.0670916	0.0290141	0.0748711
287.6	0.256761	0.0664412	0.0281805	0.0727637
287.7	0.257563	0.0658068	0.0273708	0.0707084
287.8	0.258343	0.0651836	0.0265693	0.0686993
287.9	0.259123	0.0645755	0.0257814	0.0667406
288	0.259909	0.0639734	0.0250201	0.064824
288.1	0.260682	0.0633883	0.0242685	0.0629544
288.2	0.261457	0.0628162	0.0235479	0.0611306
288.3	0.262237	0.062255	0.0228482	0.0593513
288.4	0.263002	0.0617038	0.0221736	0.0576263
288.5	0.263755	0.0611466	0.0215151	0.0559401
288.6	0.264488	0.0605928	0.0208695	0.0543006
288.7	0.265224	0.0600596	0.0202519	0.052725
288.8	0.265966	0.059546	0.0196577	0.0511927
288.9	0.266695	0.0590449	0.0190782	0.0497077
289	0.267407	0.0585575	0.0185157	0.0482637
289.1	0.268118	0.058094	0.0179894	0.0468834
289.2	0.26882	0.0576358	0.017477	0.0455535
289.3	0.269504	0.057187	0.0169877	0.0442647
289.4	0.270187	0.0567492	0.016515	0.0430111
289.5	0.270857	0.0563152	0.016059	0.0418072
289.6	0.271524	0.0558822	0.0156195	0.0406457
289.7	0.272188	0.055447	0.0151973	0.0395263
289.8	0.272832	0.0550081	0.0147908	0.0384523
289.9	0.273473	0.0545784	0.0144091	0.0374192
290	0.274103	0.0541527	0.0140404	0.0364209
290.1	0.274725	0.0537329	0.0136856	0.0354463
290.2	0.275338	0.0533146	0.0133328	0.0345068
290.3	0.275936	0.0529118	0.0129882	0.0335924
290.4	0.276518	0.0525023	0.0126387	0.0327276
290.5	0.277082	0.0520832	0.0123031	0.0319047
290.6	0.277632	0.0516627	0.0119859	0.0311165
290.7	0.278176	0.0512349	0.0116787	0.030358
290.8	0.278709	0.050821	0.0113932	0.0296246
290.9	0.279237	0.0503957	0.0111236	0.0289248
291	0.27975	0.0499751	0.0108639	0.0282602
291.1	0.280229	0.0495539	0.010608	0.0276159
291.2	0.280696	0.0491279	0.0103596	0.0270142
291.3	0.281161	0.0486902	0.0101193	0.0264293
291.4	0.281613	0.0482683	0.00989164	0.0258629
291.5	0.282051	0.0478351	0.00967181	0.0253345
291.6	0.282464	0.0473853	0.00944273	0.0248363
291.7	0.282849	0.046935	0.00922199	0.0243429
291.8	0.283217	0.0464969	0.00900533	0.0238907
291.9	0.283569	0.0460689	0.00880705	0.0234568
292	0.283913	0.0456536	0.00861915	0.0230534
292.1	0.284242	0.0452449	0.00845223	0.0226645
292.2	0.284552	0.0448408	0.00830099	0.0222998
292.3	0.284844	0.0444394	0.00815331	0.0219509
292.4	0.285105	0.0440336	0.00800746	0.0216032
292.5	0.28534	0.0436144	0.00784695	0.0212797
292.6	0.285558	0.043197	0.00769899	0.0209698
292.7	0.285756	0.0427785	0.00755497	0.0206747
292.8	0.285924	0.0423578	0.00740755	0.020404
292.9	0.286082	0.0419406	0.00726945	0.0201451
293	0.28621	0.0415205	0.00714321	0.019887
293.1	0.286317	0.0410936	0.00702456	0.0196539
293.2	0.286404	0.040669	0.00692386	0.019418
293.3	0.286467	0.0402405	0.00682353	0.0191929
293.4	0.286523	0.0398182	0.00672617	0.0189876
293.5	0.286564	0.0394035	0.00664284	0.0187936
293.6	0.286596	0.039007	0.0065725	0.0186178
293.7	0.286623	0.0386185	0.00650682	0.0184621
293.8	0.286616	0.038221	0.0064355	0.0183079
293.9	0.286594	0.0378276	0.00637523	0.0181502
294	0.286567	0.0374383	0.00632577	0.0180005
294.1	0.286529	0.0370554	0.00627192	0.0178415
294.2	0.286477	0.0366716	0.00621624	0.0176893
294.3	0.286416	0.0362891	0.00616715	0.0175559
294.4	0.28633	0.0359083	0.00611778	0.0174335
294.5	0.286232	0.0355359	0.00607196	0.0172889
294.6	0.286114	0.0351665	0.00603517	0.0171612
294.7	0.285964	0.0348012	0.00599426	0.0170416
294.8	0.2858	0.03444	0.00594738	0.0169203
294.9	0.285631	0.0340884	0.00592394	0.0167935
295	0.285454	0.0337396	0.00590877	0.0166737
295.1	0.285252	0.0333937	0.00589686	0.0165682
295.2	0.285042	0.0330576	0.00589558	0.0164668
295.3	0.284813	0.0327268	0.00589116	0.0163645
295.4	0.284558	0.0324034	0.00588928	0.0162671
295.5	0.284276	0.032079	0.00587868	0.0161583
295.6	0.283983	0.0317568	0.00586529	0.016068
295.7	0.283684	0.031448	0.00585847	0.0159937
295.8	0.28337	0.0311428	0.00585339	0.015905
295.9	0.283022	0.0308362	0.00583251	0.0158113
296	0.282665	0.0305482	0.00581919	0.0157191
296.1	0.282312	0.0302643	0.00580884	0.0156427
296.2	0.28194	0.0299853	0.00579203	0.0155572
296.3	0.281557	0.0297051	0.00577349	0.0154578
296.4	0.281172	0.0294349	0.00575824	0.0153698
296.5	0.280784	0.0291657	0.00574587	0.0152835
296.6	0.280384	0.0289018	0.00574049	0.0152015
296.7	0.279966	0.0286452	0.00573779	0.0151291
296.8	0.27953	0.0284039	0.00573086	0.0150621
296.9	0.279087	0.0281627	0.00572095	0.0149843
297	0.278628	0.0279168	0.0057087	0.0149132
297.1	0.278149	0.0276684	0.00568688	0.0148375
297.2	0.277647	0.0274201	0.0056674	0.0147616
297.3	0.27712	0.0271682	0.00563937	0.0146961
297.4	0.27659	0.0269144	0.0056165	0.0146363
297.5	0.276043	0.0266683	0.00560541	0.0145759
297.6	0.275486	0.0264238	0.00559162	0.0145155
297.7	0.274914	0.0261821	0.00557788	0.0144611
297.8	0.274322	0.0259465	0.00556042	0.0143987
297.9	0.273712	0.025711	0.00553517	0.0143396
298	0.273062	0.0254687	0.00548925	0.0142773
298.1	0.272388	0.0252345	0.00544584	0.0142051
298.2	0.271691	0.025001	0.00539378	0.0141399
298.3	0.27098	0.0247752	0.00534698	0.0140731
298.4	0.270241	0.0245657	0.00530229	0.0140079
298.5	0.269483	0.024365	0.00525823	0.0139483
298.6	0.268715	0.0241769	0.00522605	0.0138815
298.7	0.267929	0.0239992	0.00520746	0.0138092
298.8	0.267128	0.023828	0.00520487	0.0137403
298.9	0.266291	0.0236582	0.0052032	0.0136646
299	0.265424	0.0234808	0.0051942	0.0135915
299.1	0.264542	0.0233082	0.00519692	0.0135115
299.2	0.26363	0.023133	0.00519182	0.013437
299.3	0.262681	0.0229592	0.00517032	0.01335
299.4	0.26171	0.0227864	0.00514526	0.0132595
299.5	0.260721	0.0226122	0.00511649	0.0131708
299.6	0.25971	0.0224511	0.00509682	0.0130796
299.7	0.258666	0.0222966	0.00507237	0.0129855
299.8	0.257603	0.0221533	0.00504976	0.0128935
299.9	0.25651	0.0220093	0.00501933	0.0127933
300	0.255384	0.0218626	0.00499116	0.0126914
300.1	0.254251	0.0217099	0.00495976	0.0125958
300.2	0.253107	0.0215754	0.00494778	0.0125076
300.3	0.251946	0.0214427	0.00493273	0.0124113
300.4	0.250755	0.0213265	0.00492263	0.0123285
300.5	0.24954	0.0212129	0.00491646	0.0122409
300.6	0.248286	0.0211048	0.00490808	0.0121439
300.7	0.246998	0.0209861	0.00488379	0.0120455
300.8	0.245678	0.020865	0.00486292	0.0119436
300.9	0.244345	0.02075	0.00484592	0.011832
301	0.24299	0.0206351	0.00482649	0.0117193
301.1	0.24161	0.0205241	0.00480588	0.0116102
301.2	0.240211	0.0204201	0.00479186	0.0115056
301.3	0.238794	0.0203229	0.00477906	0.0114127
301.4	0.237353	0.0202262	0.00474608	0.0113118
301.5	0.235904	0.0201364	0.00471546	0.0112066
301.6	0.234432	0.0200427	0.00468542	0.0111143
301.7	0.232956	0.0199541	0.00465524	0.0110068
301.8	0.23148	0.0198672	0.00462511	0.0108978
301.9	0.22999	0.0197803	0.00460684	0.0107879
302	0.228492	0.0196866	0.0045848	0.0106934
302.1	0.226969	0.0195981	0.00456194	0.0106136
302.2	0.225436	0.0195166	0.0045297	0.0105199
302.3	0.223884	0.0194353	0.00449388	0.0104342
302.4	0.222319	0.0193436	0.0044498	0.0103532
302.5	0.220748	0.0192625	0.00441593	0.0102703
302.6	0.219186	0.0191844	0.00437687	0.0101914
302.7	0.217619	0.0191224	0.0043416	0.0101031
302.8	0.216046	0.0190708	0.00430244	0.0100171
302.9	0.214464	0.0190173	0.00424916	0.00992505
303	0.212899	0.0189723	0.00420792	0.00983489
303.1	0.211334	0.0189078	0.00416029	0.00975587
303.2	0.209756	0.018838	0.00410254	0.00967008
303.3	0.208184	0.0187718	0.00405142	0.00959118
303.4	0.206619	0.0187113	0.00401527	0.00951606
303.5	0.205049	0.0186399	0.0039695	0.00944493
303.6	0.203478	0.0185585	0.00392502	0.00938817
303.7	0.201905	0.0184762	0.00387746	0.00932517
303.8	0.200336	0.0183909	0.00382897	0.00926377
303.9	0.19876	0.0182956	0.00377576	0.00919771
304	0.197177	0.0182	0.00372247	0.00912948
304.1	0.195594	0.0181122	0.00366637	0.00906066
304.2	0.194015	0.0180237	0.00361573	0.00898918
304.3	0.192438	0.0179355	0.00355374	0.00892989
304.4	0.190877	0.0178605	0.00350555	0.0088573
304.5	0.189311	0.0177816	0.00344875	0.00878597
304.6	0.187747	0.0176962	0.00338962	0.00871741
304.7	0.186179	0.017627	0.00334003	0.00864018
304.8	0.18462	0.0175531	0.00328962	0.00856032
304.9	0.18306	0.0174843	0.00324725	0.00849096
305	0.181496	0.0174147	0.00320713	0.00842351
305.1	0.179946	0.0173589	0.00318098	0.0083539
305.2	0.178388	0.0172966	0.00314506	0.00828095
305.3	0.176849	0.0172438	0.00313509	0.00820737
305.4	0.175307	0.017201	0.00313463	0.00813301
305.5	0.173768	0.0171628	0.00313841	0.0080512
305.6	0.172237	0.0171194	0.00314936	0.00796994
305.7	0.170693	0.0170723	0.00314921	0.00789492
305.8	0.169144	0.0170295	0.00314961	0.00782342
305.9	0.167589	0.0169941	0.00314296	0.00775725
306	0.166029	0.0169529	0.00313466	0.00768812
306.1	0.164468	0.0169108	0.0031234	0.00761529
306.2	0.162897	0.0168707	0.00310332	0.00752987
306.3	0.161316	0.0168239	0.0030826	0.00743876
306.4	0.159741	0.0167756	0.0030706	0.00735338
306.5	0.158169	0.0167283	0.00306568	0.00727023
306.6	0.156592	0.0166882	0.00307122	0.00719789
306.7	0.155019	0.016642	0.00306189	0.00711704
306.8	0.153448	0.0165915	0.00306007	0.00703462
306.9	0.15188	0.0165527	0.00305956	0.00695165
307	0.150315	0.0165204	0.00307764	0.00688095
307.1	0.148765	0.0164927	0.00310452	0.00681786
307.2	0.147229	0.0164769	0.00314287	0.006747
307.3	0.145676	0.0164528	0.00316877	0.0066637
307.4	0.144122	0.0164393	0.00320195	0.00658243
307.5	0.142565	0.0164153	0.00323342	0.00649681
307.6	0.14101	0.0163925	0.00326204	0.00642495
307.7	0.139459	0.0163616	0.0032703	0.00634357
307.8	0.137919	0.0163351	0.0032884	0.00626184
307.9	0.136389	0.0163076	0.00330981	0.00618973
308	0.134876	0.0162833	0.00333757	0.00611668
308.1	0.133375	0.0162644	0.00337021	0.00604344
308.2	0.131872	0.0162419	0.00338797	0.00597018
308.3	0.130371	0.0162052	0.0033869	0.00589538
308.4	0.128877	0.016173	0.00340051	0.0058189
308.5	0.127896	0.0163254	0.00367705	0.00573637
308.6	0.126353	0.0162668	0.00367631	0.00565864
308.7	0.124821	0.0162079	0.00367677	0.00557707
308.8	0.123291	0.0161551	0.00367538	0.00550962
308.9	0.12177	0.0161043	0.00368208	0.00544919
309	0.120252	0.016054	0.00367416	0.00539232
309.1	0.118741	0.0160086	0.00365596	0.00533014
309.2	0.117242	0.0159596	0.00363935	0.00526132
309.3	0.11575	0.0159105	0.00362016	0.00518992
309.4	0.114289	0.0158609	0.0035965	0.00510756
309.5	0.112839	0.0158216	0.00357071	0.00502947
309.6	0.111404	0.0157774	0.00353772	0.00495027
309.7	0.109973	0.0157173	0.0034967	0.00487714
309.8	0.108552	0.0156561	0.0034522	0.00480683
309.9	0.107144	0.015585	0.00339865	0.00473265
310	0.10576	0.015519	0.00335981	0.00466543
310.1	0.104389	0.0154428	0.00331426	0.00460814
310.2	0.103028	0.015376	0.00326858	0.00455185
310.3	0.101686	0.0153063	0.00323189	0.0044916
310.4	0.100358	0.0152309	0.00318313	0.00443084
310.5	0.0990462	0.0151512	0.00312405	0.00437002
310.6	0.0977654	0.0150782	0.00306993	0.00430305
310.7	0.0964933	0.0150032	0.00300903	0.00423338
310.8	0.0952503	0.014938	0.00294818	0.00415945
310.9	0.09402	0.0148741	0.00289362	0.00407571
311	0.0928177	0.014818	0.00285328	0.00400171
311.1	0.0916475	0.014769	0.00281623	0.00392542
311.2	0.0904818	0.0147117	0.00277189	0.00383931
311.3	0.0893363	0.0146546	0.00272687	0.00376712
311.4	0.0882159	0.014601	0.00268973	0.00368911
311.5	0.0871157	0.0145503	0.00264535	0.00362221
311.6	0.086029	0.0144956	0.00260126	0.00355014
311.7	0.0849561	0.0144499	0.00256042	0.0034791
311.8	0.0839075	0.0143872	0.00251163	0.00340881
311.9	0.0828785	0.014339	0.00246769	0.00333986
312	0.0818612	0.0142792	0.00242024	0.00326633
312.1	0.0808696	0.0142278	0.00238767	0.00320195
312.2	0.0799012	0.0141774	0.00234474	0.0031399
312.3	0.0789684	0.0141423	0.00232238	0.0030912
312.4	0.0780501	0.0141164	0.00229991	0.00304542
312.5	0.0771502	0.0140805	0.00226677	0.00299865
312.6	0.0762705	0.0140385	0.00223942	0.00295967
312.7	0.0754098	0.0139945	0.00220608	0.00292199
312.8	0.0745591	0.0139551	0.00217504	0.00288276
312.9	0.073746	0.0139097	0.00214416	0.0028411
313	0.0729449	0.0138534	0.0021051	0.00279834
313.1	0.0721728	0.0138028	0.00207065	0.00276036
313.2	0.0714157	0.0137584	0.00204349	0.00271219
313.3	0.0706844	0.013716	0.00202433	0.00266933
313.4	0.0699835	0.013672	0.00200519	0.00262673
313.5	0.0693167	0.0136382	0.00198905	0.00258721
313.6	0.0686666	0.0136066	0.00196595	0.00254876
313.7	0.0680474	0.0135767	0.00194356	0.00250088
313.8	0.0674461	0.0135386	0.00193074	0.00246237
313.9	0.0668628	0.0135123	0.00192882	0.00243149
314	0.0662968	0.0134718	0.00192919	0.00240679
314.1	0.0657574	0.013439	0.00193758	0.00238143
314.2	0.0652266	0.0133986	0.00194116	0.00235611
314.3	0.0647051	0.0133636	0.00195276	0.00233635
314.4	0.0642019	0.0133322	0.00196799	0.00231847
314.5	0.0637147	0.013304	0.00198048	0.00230071
314.6	0.0632557	0.013287	0.00200445	0.00228332
314.7	0.0628029	0.0132698	0.00202446	0.00224898
314.8	0.062367	0.0132384	0.00205257	0.00222716
314.9	0.0619582	0.0132147	0.00208785	0.00220368
315	0.0615609	0.0131906	0.00211745	0.00217556
315.1	0.0611641	0.0131687	0.00214512	0.00214656
315.2	0.0607768	0.0131482	0.00216552	0.0021194
315.3	0.0604121	0.0131308	0.00220152	0.00209783
315.4	0.0600667	0.0131234	0.00225186	0.00208369
315.5	0.0597232	0.0131075	0.00229322	0.00206021
315.6	0.0588078	0.0128748	0.00204777	0.00203689
315.7	0.0584003	0.0128384	0.00204937	0.00200825
315.8	0.0579934	0.0127879	0.00204299	0.00198481
315.9	0.0575953	0.0127349	0.00203064	0.00196639
316	0.057205	0.0126874	0.00201171	0.00195445
316.1	0.0568183	0.0126391	0.00200146	0.00194066
316.2	0.0564475	0.0125943	0.00199821	0.00218323
316.3	0.0560895	0.0125564	0.00199068	0.00239441
316.4	0.055738	0.0125085	0.00198507	0.00232517
316.5	0.0553934	0.0124692	0.00198142	0.0022657
316.6	0.0550504	0.012425	0.00197582	0.00219411
316.7	0.0547049	0.0123717	0.00196801	0.00212264
316.8	0.0543719	0.0123289	0.00195996	0.00206154
316.9	0.054043	0.0122846	0.00195228	0.00200387
317	0.0537268	0.012247	0.00195603	0.00193905
317.1	0.0534181	0.0122057	0.0019498	0.00188188
317.2	0.0531102	0.0121651	0.00194571	0.00181527
317.3	0.052812	0.0121256	0.00194182	0.00174132
317.4	0.0525332	0.0120949	0.00194178	0.00165841
317.5	0.0522541	0.0120557	0.00194506	0.00157701
317.6	0.0519835	0.012025	0.00194806	0.00150505
317.7	0.0517142	0.0119876	0.00195341	0.00143577
317.8	0.0514567	0.0119618	0.00196374	0.0013605
317.9	0.0512028	0.0119311	0.00197156	0.00129849
318	0.0509485	0.0119018	0.001973	0.00123969
318.1	0.0506967	0.0118714	0.00196917	0.00117831
318.2	0.050442	0.011827	0.00196509	0.00112489
318.3	0.0502067	0.0117916	0.0019588	0.0010942
318.4	0.0499885	0.0117609	0.00195119	0.00104835
318.5	0.04977	0.0117429	0.00193999	0.00100441
318.6	0.0495545	0.0117095	0.00193304	0.000958263
318.7	0.0493478	0.011688	0.00194304	0.000914872
318.8	0.0491505	0.0116509	0.00194465	0.000876616
318.9	0.0489554	0.011616	0.00195255	0.000839088
319	0.0487583	0.011583	0.00196227	0.000809205
319.1	0.0485787	0.0115586	0.00196176	0.000783461
319.2	0.0484105	0.0115351	0.00195497	0.000754896
319.3	0.0482342	0.0115033	0.00195234	0.000735129
319.4	0.04806	0.0114667	0.00194795	0.000712965
319.5	0.0478897	0.0114165	0.00194123	0.000688225
319.6	0.0477374	0.011376	0.00194909	0.000667805
319.7	0.0475796	0.0113306	0.00194786	0.00063971
319.8	0.0474222	0.0112912	0.00193951	0.000612772
319.9	0.047276	0.0112451	0.00192887	0.000586751
320	0.0471276	0.0112011	0.00191396	0.000567304
320.1	0.0469887	0.0111633	0.00191167	0.000543468
320.2	0.0468466	0.0111229	0.00190676	0.000523156
320.3	0.0467187	0.0110877	0.00189923	0.000500216
320.4	0.0465821	0.0110364	0.00188319	0.000493884
320.5	0.0464618	0.0110071	0.0018834	0.000491251
320.6	0.0463426	0.0109678	0.00187874	0.000484846
320.7	0.0462261	0.0109293	0.0018828	0.000477604
320.8	0.0461098	0.0108889	0.00188658	0.000482881
320.9	0.0459936	0.0108615	0.00188817	0.000475963
321	0.0458808	0.0108208	0.00188229	0.000484245
321.1	0.0457796	0.0107881	0.00188529	0.000488594
321.2	0.04567	0.010742	0.00187939	0.000505382
321.3	0.045577	0.0107017	0.0018776	0.000520487
321.4	0.0454831	0.0106588	0.00186782	0.000533362
321.5	0.0453981	0.0106158	0.00186444	0.000556446
321.6	0.0453195	0.0105621	0.00185898	0.000579072
321.7	0.0452358	0.0105074	0.00185678	0.000601894
321.8	0.0451495	0.0104444	0.0018485	0.000635994
321.9	0.0450701	0.0103874	0.0018382	0.000660882
322	0.0449827	0.0103251	0.00182873	0.000700027
322.1	0.0448938	0.0102722	0.00182434	0.000737941
322.2	0.0448231	0.010218	0.00182306	0.000783151
322.3	0.0447552	0.0101662	0.00182464	0.000837699
322.4	0.0446808	0.0101198	0.0018282	0.000888093
322.5	0.0445972	0.0100617	0.0018208	0.000941982
322.6	0.0445279	0.0100081	0.00181573	0.00100142
322.7	0.0444647	0.00996171	0.00181496	0.00106572
322.8	0.0443944	0.00991064	0.00181566	0.00113423
322.9	0.0443418	0.00986358	0.00181363	0.00120538
323	0.0442878	0.0098203	0.00181795	0.00128094
323.1	0.044242	0.00978018	0.00182022	0.00135786
323.2	0.0441943	0.009737	0.00182499	0.00143652
323.3	0.0441391	0.00969131	0.0018216	0.00122729
323.4	0.044078	0.00963852	0.00181429	0.000975936
323.5	0.0440222	0.0096017	0.00180563	0.000979038
323.6	0.0439561	0.00955481	0.00180543	0.000969782
323.7	0.0438982	0.00950427	0.00180301	0.000969345
323.8	0.0438493	0.0094692	0.0017967	0.000959464
323.9	0.0438028	0.00943431	0.00179498	0.000954508
324	0.0437687	0.0093976	0.00179588	0.00094257
324.1	0.043738	0.00936493	0.00180081	0.000924833
324.2	0.043703	0.00932979	0.00181286	0.000906093
324.3	0.0436708	0.0092891	0.00181516	0.000898413
324.4	0.0436359	0.00925187	0.00181878	0.00088772
324.5	0.0435913	0.00920082	0.00180882	0.000888187
324.6	0.0435512	0.00916519	0.00179963	0.000893332
324.7	0.043516	0.0091212	0.00179124	0.000895786
324.8	0.0434847	0.00908147	0.00178168	0.000898899
324.9	0.0434448	0.00903638	0.0017572	0.000902679
325	0.0434037	0.00899493	0.00174435	0.000902901
325.1	0.0433807	0.00895703	0.00174481	0.000907427
325.2	0.0433634	0.00892624	0.00174305	0.000916267
325.3	0.0433535	0.0089045	0.00173656	0.00092068
325.4	0.0433337	0.00887514	0.0017361	0.000911315
325.5	0.0433095	0.00885022	0.0017361	0.000907328
325.6	0.0432891	0.00880797	0.00173889	0.000895227
325.7	0.0432658	0.00877367	0.00173379	0.000905969
325.8	0.0432435	0.00872443	0.00172054	0.000911629
325.9	0.0432202	0.00868218	0.00170561	0.000914798
326	0.0431954	0.0086438	0.00168929	0.000913522
326.1	0.0431738	0.00859846	0.00166506	0.000916569
326.2	0.0431435	0.0085607	0.00165885	0.000925625
326.3	0.0431247	0.0085318	0.00165541	0.0009297
326.4	0.0431142	0.00850038	0.0016643	0.000928224
326.5	0.0430996	0.00846891	0.00165655	0.000909101
326.6	0.0430917	0.00844217	0.00165194	0.000898566
326.7	0.0430703	0.00841586	0.0016434	0.000892064
326.8	0.0430564	0.00839386	0.00163062	0.000900022
326.9	0.0430399	0.00837357	0.00163671	0.000905852
327	0.043019	0.00835891	0.00164251	0.000905958
327.1	0.0429919	0.00833381	0.00164278	0.00089839
327.2	0.0429663	0.00830307	0.00163783	0.000901736
327.3	0.0429363	0.00826692	0.00162933	0.000894553
327.4	0.0429045	0.00822722	0.00162998	0.000898293
327.5	0.0428839	0.00820669	0.00163387	0.000893183
327.6	0.0428609	0.00817252	0.00163168	0.000890726
327.7	0.042829	0.00814488	0.00163522	0.000893494
327.8	0.0428031	0.00811328	0.0016383	0.000892275
327.9	0.0427741	0.00806556	0.00162795	0.00088798
328	0.0427531	0.00801459	0.00162789	0.000896171
328.1	0.0427461	0.00797914	0.00164235	0.00090586
328.2	0.0427211	0.00793179	0.00163726	0.000920727
328.3	0.0427138	0.00788966	0.00163997	0.000925862
328.4	0.0426953	0.00785631	0.00164402	0.000930826
328.5	0.0426778	0.00782037	0.00165596	0.000937602
328.6	0.0426522	0.00778013	0.0016606	0.000937451
328.7	0.0426138	0.00773675	0.00166448	0.00095035
328.8	0.0425754	0.00768652	0.00164875	0.000959423
328.9	0.0425432	0.0076454	0.0016388	0.000965019
329	0.0425055	0.00761367	0.00164594	0.000968369
329.1	0.0424689	0.00757951	0.00164317	0.000962232
329.2	0.0424404	0.00754096	0.0016514	0.000964608
329.3	0.042393	0.00749631	0.00164527	0.000958589
329.4	0.0423398	0.00745174	0.00164795	0.000950366
329.5	0.0422892	0.00739752	0.00163347	0.000941296
329.6	0.0422416	0.00734492	0.00162613	0.000932735
329.7	0.0421971	0.00729731	0.00162624	0.000915908
329.8	0.0421446	0.00724815	0.00161855	0.000902409
329.9	0.0420931	0.00719224	0.00160502	0.000892817
330	0.0420338	0.00713855	0.00159833	0.000881227
330.1	0.0419745	0.00708821	0.00158999	0.000867632
330.2	0.0419101	0.00703798	0.00158589	0.00085929
330.3	0.0418492	0.00699005	0.00157983	0.000853945
330.4	0.0417869	0.00693935	0.00157437	0.000845717
330.5	0.0417399	0.00690077	0.00157826	0.000836592
330.6	0.0416914	0.00685643	0.00158336	0.000816151
330.7	0.0416397	0.00681023	0.00158063	0.000812036
330.8	0.0415934	0.00677537	0.0015864	0.000800558
330.9	0.0415358	0.0067281	0.00159253	0.000797296
331	0.0414839	0.00668241	0.00159707	0.00077946
331.1	0.0414182	0.00662446	0.00160004	0.000769585
331.2	0.0413527	0.00657499	0.00160055	0.000772525
331.3	0.0412768	0.00652456	0.00158699	0.000777919
331.4	0.0412082	0.0064788	0.00157879	0.000772554
331.5	0.0411511	0.00643793	0.00157987	0.000770068
331.6	0.0410946	0.00640191	0.00157557	0.000771403
331.7	0.0410347	0.00635012	0.00157073	0.000765588
331.8	0.0409737	0.00631346	0.00156899	0.000764754
331.9	0.0409086	0.00626649	0.00156385	0.000753974
332	0.0408503	0.00623541	0.00157346	0.000752451
332.1	0.0407959	0.00619342	0.00157957	0.000755388
332.2	0.0407368	0.00615767	0.00157484	0.00075574
332.3	0.0406667	0.00611058	0.00155929	0.000747348
332.4	0.0406021	0.00606442	0.00156191	0.000737017
332.5	0.0405305	0.00601742	0.00155055	0.000733216
332.6	0.0404614	0.00597733	0.00154696	0.000733702
332.7	0.0403945	0.00593164	0.00153818	0.000737444
332.8	0.0403315	0.00589353	0.00153494	0.000716824
332.9	0.040268	0.00586488	0.00152547	0.00071097
333	0.0401983	0.00584001	0.00152928	0.00070689
333.1	0.0401371	0.00581523	0.00153145	0.000704901
333.2	0.040086	0.00580092	0.00153884	0.00070109
333.3	0.0400431	0.00578994	0.00154501	0.000694581
333.4	0.0399846	0.00575856	0.0015446	0.000677213
333.5	0.0399243	0.00573008	0.00153448	0.000666185
333.6	0.0398625	0.00569489	0.00153838	0.000674489
333.7	0.0397993	0.00567401	0.00154033	0.000675415
333.8	0.0397301	0.00564167	0.00153219	0.000667029
333.9	0.039658	0.00561073	0.00152955	0.000657196
334	0.0395853	0.00558018	0.00151686	0.000643633
334.1	0.0395286	0.00555292	0.00150985	0.000643836
334.2	0.0394593	0.0055314	0.00150322	0.000651322
334.3	0.0393987	0.00551053	0.00150998	0.000656774
334.4	0.0393404	0.00550125	0.00152083	0.00066416
334.5	0.0392912	0.00549671	0.00152118	0.000669587
334.6	0.0392342	0.00547906	0.00152405	0.000666588
334.7	0.0391831	0.00545442	0.00152072	0.000661365
334.8	0.0391261	0.00542102	0.00151318	0.000657846
334.9	0.0390663	0.00538944	0.00149975	0.000654956
335	0.0390079	0.0053709	0.00149765	0.000658121
335.1	0.0389509	0.00534335	0.00149616	0.00066509
335.2	0.0388937	0.00531683	0.00148564	0.000664561
335.3	0.0388382	0.00529287	0.00148103	0.000666662
335.4	0.0387739	0.0052756	0.00148205	0.000673362
335.5	0.0387101	0.00524651	0.00147316	0.000681816
335.6	0.0386974	0.00528419	0.00152385	0.000734749
335.7	0.0386823	0.00531795	0.00156747	0.000746811
335.8	0.0386369	0.00532666	0.00158857	0.000744969
335.9	0.0385686	0.00531963	0.00160834	0.000755435
336	0.0385128	0.00529893	0.00162507	0.000754877
336.1	0.0384455	0.00527222	0.00163165	0.000777238
336.2	0.0383718	0.00523958	0.00162863	0.000783526
336.3	0.0382915	0.00519354	0.00161035	0.000790512
336.4	0.0382235	0.0051638	0.00160411	0.000764296
336.5	0.0381498	0.00511016	0.00156846	0.000737517
336.6	0.0380627	0.00504631	0.00154426	0.00072367
336.7	0.0379754	0.00498199	0.00151348	0.000710302
336.8	0.0378597	0.00490775	0.00145838	0.000708998
336.9	0.0377464	0.00483607	0.00140934	0.000693417
337	0.0376716	0.00476978	0.00137811	0.000671331
337.1	0.0375707	0.00468285	0.00132066	0.000667607
337.2	0.0374701	0.0045865	0.00125001	0.000674093
337.3	0.0373905	0.00451028	0.001199	0.000654243
337.4	0.037295	0.0044294	0.00114717	0.000640049
337.5	0.0371977	0.00435729	0.00110686	0.000638617
337.6	0.0370777	0.00427827	0.00106616	0.00061627
337.7	0.0369503	0.00417587	0.00102646	0.000598056
337.8	0.0368108	0.00404529	0.000949823	0.000569161
337.9	0.0366723	0.00392778	0.000883918	0.000535605
338	0.0365546	0.00383705	0.000813147	0.000492486
338.1	0.0364295	0.00373169	0.00073639	0.00044787
338.2	0.0362857	0.00362688	0.000664613	0.000388046
338.3	0.0361218	0.00349885	0.000572974	0.000344024
338.4	0.0359883	0.00338483	0.000503694	0.000310917
338.5	0.0358604	0.00327417	0.000452702	0.000285078
338.6	0.0357319	0.00315822	0.000394244	0.00025682
338.7	0.0355618	0.00303903	0.000307023	0.000217047
338.8	0.0354151	0.00292437	0.000227246	0.000179168
338.9	0.0352575	0.00279741	0.000141306	0.000128927
339	0.0350955	0.00269313	5.96096e-05	9.99631e-05
339.1	0.034918	0.0025775	-2.99541e-05	7.20365e-05
339.2	0.0347395	0.00246058	-0.000126223	5.33592e-05
339.3	0.034574	0.00232397	-0.000224124	2.3749e-05
339.4	0.0344096	0.00219061	-0.0003177	-1.08868e-05
339.5	0.0342344	0.0020732	-0.00043378	-7.24987e-05
339.6	0.0340842	0.00197678	-0.000526246	-0.000116119
339.7	0.0339358	0.00187652	-0.000618604	-0.00017244
339.8	0.0337811	0.00179927	-0.00070503	-0.000221284
339.9	0.0336246	0.0017113	-0.000781948	-0.000267851
340	0.0334864	0.00161333	-0.000874971	-0.000296586
340.1	0.033346	0.0015249	-0.000961547	-0.000346606
340.2	0.033212	0.00143792	-0.00104463	-0.000381387
340.3	0.0330703	0.0013325	-0.00112176	-0.000422244
340.4	0.0329232	0.00123203	-0.00120119	-0.000476625
340.5	0.0327916	0.00116889	-0.00126276	-0.000517572
340.6	0.0326461	0.00111629	-0.00133389	-0.00056358
340.7	0.032505	0.0010491	-0.00141458	-0.000589289
340.8	0.0323607	0.000975669	-0.00145537	-0.00062281
340.9	0.032228	0.000913253	-0.00150118	-0.000641668
341	0.0321172	0.000864455	-0.00155332	-0.000660958
341.1	0.0319909	0.000821646	-0.00160422	-0.000672055
341.2	0.0318645	0.000777497	-0.00165172	-0.000689442
341.3	0.0317612	0.00075232	-0.00165711	-0.000721139
341.4	0.0316514	0.000731245	-0.00168084	-0.000752093
341.5	0.0315577	0.000694391	-0.00171562	-0.000760584
341.6	0.0314608	0.000655068	-0.00173866	-0.000776681
341.7	0.0313617	0.000622019	-0.00175936	-0.000790602
341.8	0.0312825	0.000612159	-0.00175306	-0.000807529
341.9	0.031202	0.000620705	-0.00173347	-0.000826765
342	0.0311232	0.000617041	-0.00171384	-0.000816928
342.1	0.0310765	0.000637028	-0.00168491	-0.000794299
342.2	0.0310331	0.000673658	-0.00165328	-0.000784359
342.3	0.0309601	0.000714062	-0.00161259	-0.000785163
342.4	0.0309057	0.000750192	-0.00155647	-0.000774845
342.5	0.0308493	0.000773181	-0.00151633	-0.00076264
342.6	0.0307894	0.000796619	-0.00145564	-0.000753261
342.7	0.030684	0.000752199	-0.00147294	-0.000804334
342.8	0.0305912	0.000707582	-0.00148431	-0.000810761
342.9	0.0305133	0.000694059	-0.00146905	-0.000799591
343	0.0304476	0.00067376	-0.00144615	-0.000820163
343.1	0.0303541	0.000646297	-0.00142503	-0.000815802
343.2	0.0302666	0.000612028	-0.00142043	-0.000838736
343.3	0.0301815	0.000579445	-0.00140391	-0.00085
343.4	0.0300884	0.000567178	-0.00137391	-0.000876651
343.5	0.0299892	0.00052196	-0.00137082	-0.000855703
343.6	0.029886	0.000492891	-0.00134872	-0.000827564
343.7	0.0297967	0.000481966	-0.00132688	-0.000814435
343.8	0.0297143	0.000460235	-0.00130343	-0.000822723
343.9	0.0296505	0.000450101	-0.00126004	-0.000825951
344	0.0296277	0.00045182	-0.00119565	-0.000810029
344.1	0.0295464	0.000435459	-0.00115751	-0.000786671
344.2	0.0294628	0.000432491	-0.00110833	-0.000795536
344.3	0.0293795	0.000435559	-0.00104879	-0.000810459
344.4	0.0292676	0.000407447	-0.00102287	-0.00082075
344.5	0.0291715	0.000390646	-0.000979425	-0.000829775
344.6	0.0290567	0.00036341	-0.000951921	-0.000852641
344.7	0.0289595	0.000342829	-0.000937159	-0.000869927
344.8	0.0288609	0.000331178	-0.000907782	-0.000862481
344.9	0.0287808	0.000357185	-0.000850619	-0.000875155
345	0.0286696	0.000374473	-0.000802887	-0.000863667
345.1	0.028546	0.000348609	-0.000755386	-0.000843208
345.2	0.0284402	0.000331754	-0.00071119	-0.000820639
345.3	0.02833	0.000309382	-0.000679885	-0.000797684
345.4	0.0282323	0.000296873	-0.000631032	-0.000784364
345.5	0.0281087	0.000292763	-0.000595187	-0.000787527
345.6	0.0279545	0.000274744	-0.000591741	-0.000794289
345.7	0.0278021	0.000269878	-0.000605146	-0.000816169
345.8	0.027684	0.00025871	-0.000586987	-0.000813642
345.9	0.027566	0.000266659	-0.000566414	-0.000812382
346	0.0274342	0.000277659	-0.000553478	-0.000804979
346.1	0.0273108	0.00026946	-0.000548285	-0.000810602
346.2	0.0271949	0.000242995	-0.000542197	-0.000816393
346.3	0.0270864	0.000230259	-0.00054594	-0.000849566
346.4	0.0269555	0.000245468	-0.000531691	-0.000863197
346.5	0.0268505	0.000264833	-0.00050661	-0.000872286
346.6	0.0267421	0.000291523	-0.000482226	-0.000862824
346.7	0.0266202	0.0003038	-0.000466725	-0.000871649
346.8	0.0264971	0.000307056	-0.00045288	-0.000864113
346.9	0.0263816	0.000302415	-0.000465252	-0.000852852
347	0.0262861	0.000305647	-0.00046678	-0.000845652
347.1	0.0261823	0.000309543	-0.000445163	-0.000850435
347.2	0.0260786	0.000298732	-0.000442918	-0.000852805
347.3	0.0259553	0.000284857	-0.000444857	-0.000856357
347.4	0.0258295	0.00029481	-0.000450475	-0.00086588
347.5	0.0257206	0.000311442	-0.000435374	-0.000866562
347.6	0.0255918	0.000284826	-0.000439766	-0.000871525
347.7	0.0254636	0.000243926	-0.000457724	-0.000861832
347.8	0.025362	0.000248477	-0.000440436	-0.000867747
347.9	0.0252725	0.000256778	-0.00045666	-0.000872907
348	0.0251936	0.000284922	-0.000449641	-0.000890458
348.1	0.0250662	0.000302207	-0.00045453	-0.000917853
348.2	0.0249761	0.000304185	-0.000428163	-0.000944119
348.3	0.0248712	0.000299945	-0.000423552	-0.00095721
348.4	0.0247701	0.00028072	-0.000441615	-0.000960773
348.5	0.0246776	0.000282473	-0.000434635	-0.000970228
348.6	0.0245739	0.000300406	-0.000416974	-0.000995242
348.7	0.0244573	0.000298908	-0.00041582	-0.00100745
348.8	0.0243629	0.000316711	-0.000408208	-0.00102261
348.9	0.0242243	0.00030646	-0.000430241	-0.00101507
349	0.0241058	0.000288728	-0.000441452	-0.000994153
349.1	0.0239999	0.000287222	-0.000436267	-0.000998759
349.2	0.0238645	0.000261913	-0.000443687	-0.00101572
349.3	0.0237256	0.000240599	-0.000448446	-0.00104359
349.4	0.0236101	0.000211331	-0.000452793	-0.00103578
349.5	0.0234901	0.000189332	-0.0004635	-0.00103715
349.6	0.0233741	0.000184558	-0.000462731	-0.00103362
349.7	0.0232678	0.000167565	-0.000478276	-0.00103561
349.8	0.0231563	0.000174217	-0.000474487	-0.00102638
349.9	0.0230081	0.00015657	-0.000468538	-0.00102421
350	0.022875	0.000116915	-0.0004844	-0.0010315
350.1	0.0227504	8.60212e-05	-0.000501236	-0.0010229
350.2	0.0226203	7.91283e-05	-0.000514077	-0.00101428
350.3	0.0225066	8.27085e-05	-0.000506312	-0.000999244
350.4	0.0224012	9.79456e-05	-0.000491178	-0.000996855
350.5	0.0222739	8.0098e-05	-0.000513186	-0.000994903
350.6	0.0221444	6.57492e-05	-0.000525104	-0.000983871
350.7	0.0220379	6.62702e-05	-0.000523788	-0.000976569
350.8	0.0219205	5.00323e-05	-0.000525671	-0.000976932
350.9	0.0217983	4.13887e-05	-0.000516371	-0.000973541
351	0.0216756	2.32734e-05	-0.000514742	-0.000978219
351.1	0.0215142	4.03745e-06	-0.000532989	-0.000986015
351.2	0.0213754	-1.02425e-05	-0.000547257	-0.000995335
351.3	0.0212625	-4.58271e-06	-0.000550187	-0.000989806
351.4	0.0211311	-1.12634e-05	-0.000547071	-0.000975664
351.5	0.0209981	-1.18103e-05	-0.000536079	-0.000951544
351.6	0.0208621	-2.67295e-05	-0.000531815	-0.000929825
351.7	0.0207324	-1.68427e-05	-0.000520765	-0.000909424
351.8	0.0206021	-3.63194e-05	-0.000520286	-0.000883245
351.9	0.0204719	-3.89115e-05	-0.000525061	-0.000883473
352	0.0203408	-5.6479e-05	-0.000534925	-0.000856053
352.1	0.0202162	-8.87408e-05	-0.00055188	-0.000862507
352.2	0.0200837	-9.14671e-05	-0.000572049	-0.000859839
352.3	0.0199087	-0.000106656	-0.000578266	-0.000850984
352.4	0.0197713	-8.91158e-05	-0.000572507	-0.000842667
352.5	0.0196341	-7.00367e-05	-0.000571666	-0.0008236
352.6	0.0194979	-8.71067e-05	-0.000592056	-0.000817515
352.7	0.0194053	-7.45875e-05	-0.000586868	-0.000815399
352.8	0.0192883	-8.38041e-05	-0.000589333	-0.000802534
352.9	0.0191761	-7.10634e-05	-0.000589785	-0.000789091
353	0.0190358	-8.93691e-05	-0.0005903	-0.000770698
353.1	0.0189023	-0.000105803	-0.000606135	-0.000749048
353.2	0.018748	-0.00013282	-0.000613011	-0.00072583
353.3	0.0186217	-0.000116547	-0.000603967	-0.000711794
353.4	0.0184892	-0.000111351	-0.000594697	-0.000681892
353.5	0.0183684	-0.000114646	-0.000603159	-0.000667252
353.6	0.018242	-9.77032e-05	-0.000596222	-0.000648548
353.7	0.018104	-0.000105962	-0.000601511	-0.000631124
353.8	0.0179939	-0.000102551	-0.000598932	-0.000598078
353.9	0.0178795	-0.000112269	-0.000617791	-0.000574598
354	0.017784	-0.000121564	-0.000605247	-0.000577013
354.1	0.0176678	-0.000139838	-0.000604763	-0.000570051
354.2	0.017546	-0.000138125	-0.000607673	-0.00057158
354.3	0.0174257	-0.000132758	-0.00060431	-0.000572903
354.4	0.0173212	-0.000119957	-0.000595417	-0.000583918
354.5	0.0172325	-0.000100265	-0.000568541	-0.000586113
354.6	0.0171295	-0.000106106	-0.000569358	-0.000575303
354.7	0.017016	-9.11148e-05	-0.000562916	-0.000556013
354.8	0.0169224	-7.20592e-05	-0.000550427	-0.000563731
354.9	0.0168241	-5.82498e-05	-0.000545313	-0.000556288
355	0.0167201	-3.54151e-05	-0.000527694	-0.000567528
355.1	0.0166021	-3.2662e-05	-0.000542703	-0.000577274
355.2	0.0165178	-2.55065e-05	-0.000525105	-0.00055818
355.3	0.0164153	-1.7289e-05	-0.000542872	-0.000530845
355.4	0.0163318	1.65759e-06	-0.000521061	-0.000531567
355.5	0.0162318	7.47007e-06	-0.000518267	-0.000516306
355.6	0.0161349	5.44841e-06	-0.00053931	-0.000505823
355.7	0.0160238	-1.07676e-05	-0.000569902	-0.000499123
355.8	0.0159378	4.22619e-06	-0.000573133	-0.000492776
355.9	0.015846	5.2647e-06	-0.000574114	-0.000488349
356	0.0157655	2.33397e-05	-0.00056772	-0.000496476
356.1	0.0156872	3.40008e-05	-0.000573125	-0.000520852
356.2	0.015586	4.18131e-05	-0.000589577	-0.000551812
356.3	0.0155058	5.55671e-05	-0.000597944	-0.000591809
356.4	0.0154166	6.20163e-05	-0.000608396	-0.000603261
356.5	0.0153333	5.27183e-05	-0.000633081	-0.000628736
356.6	0.0152415	4.15321e-05	-0.00065457	-0.000646579
356.7	0.0151604	3.59897e-05	-0.000672953	-0.000683819
356.8	0.0150752	3.69678e-05	-0.000672754	-0.000713897
356.9	0.0149983	1.90724e-05	-0.000668359	-0.000724121
357	0.0149256	1.0979e-05	-0.00067534	-0.00074376
357.1	0.014865	2.62572e-05	-0.000659588	-0.000762355
357.2	0.0147891	3.03274e-05	-0.000642246	-0.000776243
357.3	0.0147098	1.73024e-05	-0.000646426	-0.000813644
357.4	0.0146237	1.40795e-05	-0.00064542	-0.000858271
357.5	0.0145298	-3.20697e-06	-0.00065633	-0.000877403
357.6	0.0144585	-4.68169e-06	-0.000638582	-0.000891588
357.7	0.0143893	3.88477e-06	-0.000613201	-0.000934356
357.8	0.0143247	1.28925e-05	-0.000599041	-0.000970839
357.9	0.0142473	8.51614e-06	-0.000588528	-0.000991247
358	0.0141756	-3.94266e-08	-0.000580007	-0.00100648
358.1	0.0140976	-1.91596e-06	-0.000577144	-0.00101364
358.2	0.014021	-6.74697e-06	-0.000574859	-0.00101385
358.3	0.0139366	-1.26727e-05	-0.000565639	-0.00103156
358.4	0.0138591	-2.14715e-05	-0.000550708	-0.00104152
358.5	0.0137966	-2.43698e-05	-0.00055685	-0.00105533
358.6	0.0137168	-3.224e-05	-0.000556669	-0.00104832
358.7	0.0136488	-2.13247e-05	-0.000536762	-0.00105681
358.8	0.0135794	-4.88277e-05	-0.000536426	-0.00105767
358.9	0.0134863	-5.9165e-05	-0.000525387	-0.00106519
359	0.0134045	-7.57543e-05	-0.000506547	-0.00106742
359.1	0.0133033	-8.62007e-05	-0.000495786	-0.00108351
359.2	0.0132328	-8.11264e-05	-0.000467451	-0.00106582
359.3	0.0131631	-8.53795e-05	-0.000447228	-0.00107971
359.4	0.0130966	-8.87802e-05	-0.000426665	-0.00107358
359.5	0.0130191	-0.000107916	-0.000419374	-0.00107669
359.6	0.0129458	-0.000130688	-0.000410454	-0.00109372
359.7	0.0128865	-0.000108576	-0.000374265	-0.00109138
359.8	0.0127912	-0.000102172	-0.000365794	-0.00108428
359.9	0.0127117	-9.47219e-05	-0.000324753	-0.00105737
360	0.0126048	-0.000120738	-0.000303245	-0.00105254
360.1	0.0125117	-0.000118079	-0.000282961	-0.00104097
360.2	0.0124165	-0.000142732	-0.000263306	-0.0010333
360.3	0.0123406	-0.000142683	-0.000229016	-0.00101478
360.4	0.0122594	-0.000161651	-0.000220816	-0.000998012
360.5	0.0121801	-0.000172826	-0.000203975	-0.00100482
360.6	0.0121031	-0.000181152	-0.000191367	-0.00100359
360.7	0.0120215	-0.000206053	-0.000189023	-0.00101409
360.8	0.0119478	-0.000220149	-0.000174739	-0.000998529
360.9	0.0118697	-0.000246825	-0.00016317	-0.00100882
361	0.0117805	-0.000256147	-0.000145234	-0.00102637
361.1	0.0116813	-0.000268322	-0.00013436	-0.00101223
361.2	0.011598	-0.000277099	-0.000126107	-0.00100973
361.3	0.011513	-0.000297982	-0.000119376	-0.00100052
361.4	0.0114412	-0.00030675	-0.000107634	-0.000994688
361.5	0.0113656	-0.000306208	-0.000103216	-0.000988431
361.6	0.0112869	-0.00031891	-0.000109233	-0.000976112
361.7	0.0111971	-0.000317132	-0.000111584	-0.000987613
361.8	0.0111248	-0.000330266	-0.000148496	-0.00099001
361.9	0.011059	-0.000345428	-0.000162318	-0.000977117
362	0.0109703	-0.000366205	-0.000182065	-0.00098425
362.1	0.010898	-0.000386197	-0.000214353	-0.000959863
362.2	0.0108199	-0.00040825	-0.000231556	-0.000945777
362.3	0.0107529	-0.000416313	-0.000249987	-0.000944794
362.4	0.0106801	-0.000439658	-0.00027159	-0.000963524
362.5	0.0106058	-0.000456214	-0.000307379	-0.000979366
362.6	0.0105291	-0.00045915	-0.000332879	-0.00101067
362.7	0.0104797	-0.000471221	-0.000335669	-0.00103667
362.8	0.0104308	-0.000477716	-0.000346939	-0.00106107
362.9	0.0103594	-0.000497182	-0.000375839	-0.00107332
363	0.0102958	-0.000506003	-0.000400102	-0.00109097
363.1	0.010237	-0.000526496	-0.000416338	-0.00111905
363.2	0.0101767	-0.00054143	-0.00043942	-0.00113475
363.3	0.0101212	-0.000562586	-0.000462476	-0.00113188
363.4	0.0100383	-0.000591039	-0.000503134	-0.00114213
363.5	0.0100041	-0.00060458	-0.000527507	-0.00114959
363.6	0.00994367	-0.000609683	-0.000553819	-0.00115571
363.7	0.00991062	-0.000611002	-0.000578239	-0.00118158
363.8	0.00985428	-0.000619798	-0.000604926	-0.00120172
363.9	0.00980945	-0.0006132	-0.000631852	-0.00121856
364	0.00977044	-0.000611985	-0.000661532	-0.001228
364.1	0.00972041	-0.000619427	-0.000695304	-0.00123316
364.2	0.00964952	-0.000637469	-0.000722724	-0.00124777
364.3	0.00959826	-0.000628331	-0.000739947	-0.00125748
364.4	0.00956664	-0.000614477	-0.00075645	-0.00125438
364.5	0.00952568	-0.000617886	-0.000781407	-0.00123871
364.6	0.00947681	-0.000632646	-0.00079935	-0.00124589
364.7	0.00942062	-0.000645502	-0.000833661	-0.00126034
364.8	0.00937098	-0.000640156	-0.000870465	-0.00124729
364.9	0.0092934	-0.000654505	-0.000906637	-0.00123916
365	0.00923326	-0.00067274	-0.000933751	-0.0012295
365.1	0.00919608	-0.000657006	-0.000944845	-0.00122412
365.2	0.00915225	-0.000646719	-0.000946674	-0.00121845
365.3	0.00911062	-0.00064579	-0.000952642	-0.00123222
365.4	0.00909115	-0.000636831	-0.000943316	-0.00121965
365.5	0.00903991	-0.000640234	-0.000962114	-0.00120683
365.6	0.00899099	-0.000634879	-0.000964021	-0.00118839
365.7	0.00896182	-0.000614583	-0.000969434	-0.001212
365.8	0.00892019	-0.000611502	-0.000987985	-0.00119394
365.9	0.00889447	-0.00058273	-0.000969327	-0.00120276
366	0.00888325	-0.000572975	-0.000948303	-0.00120902
366.1	0.00884149	-0.000570321	-0.000958088	-0.00121742
366.2	0.00881458	-0.000546075	-0.000943675	-0.00120711
366.3	0.0087795	-0.000523169	-0.000945683	-0.00122019
366.4	0.00874872	-0.000515178	-0.000907245	-0.00121605
366.5	0.00871352	-0.000516126	-0.000886426	-0.00123699
366.6	0.00866799	-0.000533256	-0.000884713	-0.00124272
366.7	0.0086227	-0.000537578	-0.000882506	-0.00124584
366.8	0.00857369	-0.000566859	-0.000888902	-0.0012512
366.9	0.00853119	-0.000597447	-0.000880551	-0.00125186
367	0.00848458	-0.000620852	-0.00089196	-0.00127155
367.1	0.00845371	-0.000616943	-0.000880927	-0.00127955
367.2	0.00842238	-0.000613853	-0.000877145	-0.00128497
367.3	0.00839917	-0.000602407	-0.000855016	-0.00128844
367.4	0.00837238	-0.00058975	-0.000854653	-0.00130074
367.5	0.00833306	-0.000583162	-0.000849125	-0.0013174
367.6	0.00830573	-0.00056367	-0.000829208	-0.00131496
367.7	0.00828503	-0.000539932	-0.000793023	-0.00131429
367.8	0.00824987	-0.000507612	-0.00077675	-0.00131514
367.9	0.00822547	-0.000482926	-0.000751184	-0.00132208
368	0.00820507	-0.000450538	-0.000731997	-0.0013175
368.1	0.00820308	-0.000410965	-0.000712236	-0.0013149
368.2	0.00821201	-0.000366681	-0.000676787	-0.00131859
368.3	0.0082113	-0.000313961	-0.000642803	-0.00130218
368.4	0.00820464	-0.000265401	-0.00061719	-0.00129817
368.5	0.00819631	-0.000219259	-0.000599495	-0.00128292
368.6	0.00818769	-0.000175309	-0.000580831	-0.00127158
368.7	0.00816973	-0.000136679	-0.000567576	-0.00125634
368.8	0.00817823	-9.91326e-05	-0.00054222	-0.00123241
368.9	0.0081927	-3.89409e-05	-0.00049919	-0.00121025
369	0.00820276	3.83696e-05	-0.000443582	-0.00119108
369.1	0.00823253	0.000122204	-0.00038933	-0.0011775
369.2	0.00824598	0.000196559	-0.000347216	-0.00116913
369.3	0.00826009	0.000273952	-0.00030011	-0.00115078
369.4	0.00826872	0.000324569	-0.000272901	-0.00114081
369.5	0.00829441	0.000399528	-0.000227059	-0.00112071
369.6	0.00832393	0.000477167	-0.000180215	-0.00108765
369.7	0.00836445	0.000546272	-0.000141233	-0.00106554
369.8	0.00835621	0.000610081	-0.000131717	-0.00103265
369.9	0.00835977	0.00068135	-0.000105344	-0.00100593
370	0.00838896	0.00075819	-6.95778e-05	-0.00100719
370.1	0.00840286	0.000818637	-4.18005e-05	-0.000984701
370.2	0.0084234	0.000891164	-1.32507e-05	-0.000951535
370.3	0.00844348	0.000958619	9.09831e-06	-0.000941585
370.4	0.00847443	0.00103013	4.00205e-05	-0.000930758
370.5	0.0085164	0.0011227	8.02582e-05	-0.000910099
370.6	0.00852338	0.00119239	0.000104598	-0.000893154
370.7	0.00854098	0.00125393	0.000134338	-0.000871358
370.8	0.00854467	0.00131674	0.000164326	-0.000840536
370.9	0.00856763	0.00137802	0.000202588	-0.000804821
371	0.00858732	0.00143272	0.00024025	-0.000767257
371.1	0.00859572	0.00149071	0.000277204	-0.000742331
371.2	0.00862408	0.00155689	0.000324668	-0.000710414
371.3	0.00865076	0.00162548	0.000357472	-0.000688936
371.4	0.0086605	0.00167681	0.000362192	-0.000662692
371.5	0.00866643	0.00172532	0.000395899	-0.000643946
371.6	0.00867241	0.00178092	0.000420966	-0.000637892
371.7	0.00867642	0.00183782	0.000443146	-0.000618343
371.8	0.0086917	0.00188888	0.000474982	-0.000590361
371.9	0.00870977	0.00193076	0.000515579	-0.000575129
372	0.00873094	0.00196824	0.000553342	-0.000563175
372.1	0.00875642	0.00201758	0.000590439	-0.000563933
372.2	0.0087506	0.00204113	0.000604398	-0.000555758
372.3	0.00875967	0.00207643	0.000627698	-0.000547489
372.4	0.00876259	0.00210531	0.000653978	-0.000531025
372.5	0.0087457	0.00212499	0.000650598	-0.000524697
372.6	0.00874673	0.00214115	0.000662206	-0.000521768
372.7	0.00876139	0.00216173	0.000689809	-0.000533037
372.8	0.00876902	0.00216585	0.000735259	-0.000519923
372.9	0.00876541	0.00216235	0.000766909	-0.000542013
373	0.00875021	0.0021493	0.000770773	-0.000541674
373.1	0.0087349	0.00215411	0.000790072	-0.0005347
373.2	0.0087333	0.00215921	0.000813178	-0.000522482
373.3	0.00872382	0.00213874	0.000826222	-0.000520869
373.4	0.00870131	0.00211215	0.000845419	-0.000524283
373.5	0.00866907	0.00208146	0.000818381	-0.000531564
373.6	0.00865531	0.00206154	0.000799293	-0.000541862
373.7	0.00865502	0.00207349	0.000809229	-0.000542228
373.8	0.00864771	0.00208373	0.000822523	-0.000538871
373.9	0.00863511	0.00208827	0.000833202	-0.000536614
374	0.00863131	0.00210233	0.00084966	-0.00055268
374.1	0.00862704	0.00210897	0.000869282	-0.000560534
374.2	0.00861253	0.00211239	0.000883864	-0.000559606
374.3	0.00859494	0.00210712	0.000889422	-0.000578152
374.4	0.00858247	0.00211653	0.000902805	-0.000592803
374.5	0.00857548	0.00211611	0.00091973	-0.000603909
374.6	0.00855863	0.00211518	0.000936823	-0.000593195
374.7	0.00855284	0.00211992	0.000956018	-0.000595845
374.8	0.00853101	0.00212489	0.000967333	-0.000604756
374.9	0.00852173	0.00211799	0.000982047	-0.000608316
375	0.00851418	0.00212773	0.000996489	-0.00060456
375.1	0.0084977	0.0021257	0.00100019	-0.000621427
375.2	0.00848414	0.00212093	0.00102951	-0.000623617
375.3	0.00845693	0.00212352	0.00103927	-0.00062384
375.4	0.00843858	0.00212409	0.00103306	-0.000627828
375.5	0.0084308	0.00211761	0.00103283	-0.000622424
375.6	0.00842124	0.0021179	0.00102956	-0.000608505
375.7	0.0083962	0.00211952	0.0010387	-0.000609629
375.8	0.0083859	0.0021283	0.00105143	-0.000610233
375.9	0.00835984	0.00213637	0.00105775	-0.000600477
376	0.00832677	0.0021257	0.0010559	-0.00059952
376.1	0.00831173	0.00212127	0.00104835	-0.00059495
376.2	0.00829071	0.0021153	0.001038	-0.000600815
376.3	0.00828032	0.00211527	0.00104165	-0.000596858
376.4	0.00826878	0.002109	0.00103637	-0.000596348
376.5	0.00826123	0.00211284	0.00105453	-0.000598378
376.6	0.00825228	0.00212249	0.00106226	-0.000609139
376.7	0.00823061	0.00212144	0.00105523	-0.000612615
376.8	0.00821962	0.00213078	0.00106525	-0.000600628
376.9	0.00821628	0.00215331	0.0010942	-0.000602144
377	0.00823362	0.00216983	0.00111277	-0.000595671
377.1	0.00823049	0.00218091	0.00112182	-0.000578288
377.2	0.00823625	0.00218966	0.00113824	-0.000575595
377.3	0.0082354	0.00219995	0.00114413	-0.000582242
377.4	0.00823554	0.00221505	0.0011544	-0.000568585
377.5	0.00822068	0.00223915	0.00115036	-0.000574602
377.6	0.00822133	0.00224593	0.00115699	-0.000580183
377.7	0.00821802	0.00225392	0.00115758	-0.000584417
377.8	0.00823	0.00227269	0.00117545	-0.000607085
377.9	0.00824463	0.00230222	0.00118939	-0.000621172
378	0.00824705	0.00231878	0.00118919	-0.000638511
378.1	0.00825847	0.00233759	0.00120153	-0.000636008
378.2	0.00826143	0.00234199	0.0012088	-0.000640818
378.3	0.00826581	0.00236121	0.00122529	-0.000655199
378.4	0.00827559	0.00236726	0.00123432	-0.00065455
378.5	0.008283	0.00238773	0.00125877	-0.000659708
378.6	0.00828414	0.00240368	0.00127098	-0.000673229
378.7	0.00828557	0.00240464	0.00129145	-0.000673968
378.8	0.00829323	0.00241591	0.00130353	-0.000682773
378.9	0.00829616	0.00242759	0.00130578	-0.000679078
379	0.00828791	0.00243145	0.00131731	-0.000680074
379.1	0.00827754	0.0024336	0.00133577	-0.000691043
379.2	0.0082699	0.00244075	0.00135296	-0.000690835
379.3	0.00825484	0.00244945	0.00137366	-0.000696062
379.4	0.00824988	0.00245797	0.00138149	-0.00069718
379.5	0.00825729	0.00248255	0.00140705	-0.0007058
379.6	0.00826668	0.00250562	0.00143505	-0.000710602
379.7	0.00829158	0.00253334	0.00146832	-0.000710981
379.8	0.00828435	0.00254649	0.00148539	-0.000712518
379.9	0.00827262	0.00256329	0.00149179	-0.000725038
380	0.00828148	0.00259244	0.00150434	-0.000726808
380.1	0.00827739	0.00261334	0.00152551	-0.000741561
380.2	0.00826716	0.00263383	0.0015377	-0.000752718
380.3	0.00827104	0.00266339	0.00156111	-0.000764863
380.4	0.00828197	0.00269158	0.00158329	-0.000774712
380.5	0.00828337	0.00270461	0.00158982	-0.00077671
380.6	0.00827873	0.00272222	0.00160916	-0.000780416
380.7	0.00826867	0.00274495	0.00162326	-0.00078043
380.8	0.0082568	0.00275129	0.00163794	-0.000773429
380.9	0.00825716	0.00276704	0.00165253	-0.000782839
381	0.00826437	0.00278532	0.00166726	-0.000789517
381.1	0.00825445	0.0027878	0.00168371	-0.000787014
381.2	0.00824343	0.00280962	0.00169444	-0.000784593
381.3	0.00823814	0.00283066	0.00170615	-0.000784542
381.4	0.00822905	0.00283035	0.00171768	-0.00076663
381.5	0.00821986	0.00283626	0.00173292	-0.000741862
381.6	0.00819396	0.00283171	0.00173652	-0.000733622
381.7	0.0081926	0.00284095	0.00175212	-0.00073632
381.8	0.00817066	0.00283175	0.00175397	-0.000724912
381.9	0.00815689	0.00282035	0.00175241	-0.000719076
382	0.00814318	0.00281573	0.00176623	-0.000702977
382.1	0.00813215	0.00281527	0.00177361	-0.000698372
382.2	0.00811206	0.00280908	0.00177994	-0.000679304
382.3	0.00809567	0.00281526	0.00177668	-0.000643498
382.4	0.00808755	0.00280976	0.00177358	-0.000623387
382.5	0.0080745	0.00280465	0.00177795	-0.000598097
382.6	0.00805148	0.00281743	0.00179594	-0.000582102
382.7	0.00802335	0.0028135	0.00180925	-0.000580544
382.8	0.00801673	0.00281142	0.00182664	-0.0005601
382.9	0.00800014	0.00280016	0.00183256	-0.000541335
383	0.00799813	0.00280477	0.0018371	-0.000543151
383.1	0.00800297	0.00281967	0.0018496	-0.000533433
383.2	0.00799138	0.00283249	0.00186642	-0.000525519
383.3	0.00798401	0.00283424	0.00187457	-0.000506163
383.4	0.00796599	0.00282916	0.00187828	-0.00050334
383.5	0.00796279	0.00283642	0.00188597	-0.000502157
383.6	0.00794972	0.00283806	0.00188492	-0.00049137
383.7	0.00793304	0.00283604	0.00188524	-0.000471327
383.8	0.00792751	0.00282584	0.00189623	-0.000463809
383.9	0.00791626	0.00281843	0.00189476	-0.000457373
384	0.00791406	0.00280866	0.00187988	-0.000449821
384.1	0.00788685	0.00279423	0.00187463	-0.000438945
384.2	0.00788454	0.00279879	0.00188772	-0.000439755
384.3	0.00786883	0.00280377	0.00188726	-0.000435101
384.4	0.00785447	0.00280918	0.00188621	-0.000423372
384.5	0.00783668	0.00280205	0.00188515	-0.000418485
384.6	0.00783139	0.00279896	0.001899	-0.00041792
384.7	0.00782601	0.00279705	0.00189618	-0.000413142
384.8	0.00780763	0.00279858	0.00190462	-0.000403886
384.9	0.00779327	0.00280521	0.00190648	-0.000390171
385	0.00776939	0.00279099	0.0019116	-0.000378197
385.1	0.0077516	0.00277794	0.00191917	-0.00035724
385.2	0.00773151	0.00277085	0.00191256	-0.000357208
385.3	0.00771281	0.00276805	0.00192016	-0.000356215
385.4	0.00769496	0.00276077	0.00191537	-0.000345843
385.5	0.00767293	0.00275885	0.00191933	-0.000342441
385.6	0.00765917	0.00275354	0.00192582	-0.000337574
385.7	0.00763353	0.00273865	0.00191233	-0.000334905
385.8	0.0076139	0.00273651	0.00190283	-0.000340373
385.9	0.00758087	0.00272597	0.00189697	-0.000333173
386	0.00755339	0.00272791	0.00190606	-0.000343554
386.1	0.00751971	0.00271785	0.0019008	-0.000346495
386.2	0.00750391	0.00272179	0.00189386	-0.000337217
386.3	0.00748267	0.00272252	0.00189141	-0.000329315
386.4	0.00747162	0.00273112	0.00189146	-0.000324757
386.5	0.00746046	0.00273945	0.00190504	-0.000335954
386.6	0.00745627	0.00274244	0.00189773	-0.000346038
386.7	0.00743604	0.0027336	0.00189231	-0.000354474
386.8	0.00740575	0.0027321	0.00188286	-0.000357673
386.9	0.00738856	0.00273369	0.00187839	-0.000359893
387	0.00738347	0.00274202	0.00188929	-0.000351791
387.1	0.0073522	0.0027317	0.00188823	-0.000349682
387.2	0.00734162	0.00273519	0.00188817	-0.000338895
387.3	0.00732535	0.00273299	0.0018826	-0.0003318
387.4	0.00730706	0.0027222	0.00186919	-0.000328084
387.5	0.00729288	0.00273093	0.00187404	-0.000320172
387.6	0.00728256	0.00273861	0.00187431	-0.000331779
387.7	0.00727402	0.00273889	0.00187765	-0.000328202
387.8	0.00726684	0.00273887	0.00187648	-0.000330012
387.9	0.0072732	0.00275515	0.00188347	-0.000333895
388	0.00727446	0.00275892	0.00188922	-0.000327183
388.1	0.00726106	0.00275245	0.00189038	-0.000314102
388.2	0.00726036	0.0027662	0.00189702	-0.000311851
388.3	0.00724508	0.00275894	0.00190371	-0.000298375
388.4	0.00724259	0.00275453	0.00192673	-0.000294513
388.5	0.007236	0.00276198	0.00194495	-0.000292699
388.6	0.00723325	0.00276074	0.00195447	-0.000300639
388.7	0.00723104	0.00276603	0.00196431	-0.000300855
388.8	0.0072258	0.00276774	0.00196689	-0.000301234
388.9	0.00722681	0.00277399	0.00198077	-0.000304357
389	0.00722311	0.00277497	0.00199943	-0.000299218
389.1	0.00720687	0.0027794	0.00199946	-0.000295947
389.2	0.00719957	0.00277368	0.00199969	-0.000292574
389.3	0.0072032	0.00278935	0.00201727	-0.00028457
389.4	0.00720681	0.00279453	0.00203272	-0.000295947
389.5	0.00720594	0.00280358	0.002048	-0.000291223
389.6	0.00719642	0.0028041	0.00205355	-0.000303665
389.7	0.00718537	0.00279437	0.00204902	-0.000314726
389.8	0.00719624	0.00280851	0.00206533	-0.000318255
389.9	0.00720254	0.00281825	0.00206832	-0.000318205
390	0.00720631	0.00282616	0.00207317	-0.000327574
390.1	0.00719887	0.0028277	0.00207984	-0.000321771
390.2	0.00719069	0.00283041	0.0020942	-0.000323311
390.3	0.00718437	0.00282383	0.00209309	-0.000322363
390.4	0.00717404	0.00281726	0.00209625	-0.000325129
390.5	0.00717046	0.00281971	0.00209409	-0.000325126
390.6	0.00715674	0.00281983	0.00209923	-0.000319202
390.7	0.00714846	0.00281847	0.00210511	-0.000311585
390.8	0.00714988	0.00281844	0.0021117	-0.000311625
390.9	0.00714943	0.00283016	0.00212091	-0.000306647
391	0.00714322	0.00283924	0.00212876	-0.000305425
391.1	0.00712794	0.00283749	0.00214032	-0.00029558
391.2	0.00712366	0.00285056	0.00214936	-0.000296305
391.3	0.00711849	0.00285833	0.00215462	-0.000294038
391.4	0.00711742	0.00287453	0.00216587	-0.00028654
391.5	0.00710869	0.00288222	0.00217941	-0.000289678
391.6	0.00710272	0.0028989	0.00219552	-0.000293663
391.7	0.00710345	0.00290593	0.00220705	-0.000281909
391.8	0.00709337	0.0029213	0.00222665	-0.000272408
391.9	0.0071021	0.00292773	0.00224025	-0.000261216
392	0.007104	0.00292913	0.00225142	-0.000255113
392.1	0.0071053	0.00294206	0.00225984	-0.000255472
392.2	0.00710694	0.00295106	0.00227055	-0.000251883
392.3	0.00710471	0.00296653	0.00229228	-0.000246321
392.4	0.00709468	0.00297349	0.0022948	-0.000244989
392.5	0.00708896	0.00298067	0.00230478	-0.000242297
392.6	0.00708212	0.0029891	0.00230524	-0.000244158
392.7	0.00707129	0.00299589	0.00230822	-0.000243799
392.8	0.00706749	0.00300583	0.00232662	-0.000240939
392.9	0.00706092	0.00300739	0.00233626	-0.000224854
393	0.00705583	0.0030152	0.00234132	-0.000227403
393.1	0.00704829	0.00301789	0.0023457	-0.000222622
393.2	0.0070474	0.0030248	0.00234963	-0.000218988
393.3	0.00704442	0.00303195	0.0023641	-0.000209239
393.4	0.00703684	0.00303253	0.00236567	-0.000215729
393.5	0.00702782	0.00303555	0.00237348	-0.000212508
393.6	0.0070213	0.00304853	0.0023742	-0.000203522
393.7	0.00700933	0.00305199	0.00238244	-0.00019269
393.8	0.00701896	0.00306598	0.00239591	-0.000189826
393.9	0.00701506	0.00306797	0.00240447	-0.000192971
394	0.00701489	0.00307485	0.0024152	-0.000193989
394.1	0.00700354	0.003073	0.00241449	-0.000193202
394.2	0.00701098	0.003092	0.0024215	-0.000190627
394.3	0.00701188	0.00310254	0.00242834	-0.000190805
394.4	0.00702325	0.00312065	0.0024471	-0.000191486
394.5	0.00702826	0.00313365	0.00246117	-0.000191794
394.6	0.00701764	0.00312403	0.0024553	-0.000196575
394.7	0.00701425	0.00312527	0.00246302	-0.000186959
394.8	0.0070148	0.00313235	0.002466	-0.000173655
394.9	0.00701861	0.00314192	0.00247587	-0.000165087
395	0.00701441	0.00314266	0.00247992	-0.000156998
395.1	0.00700728	0.00314212	0.00248966	-0.000153894
395.2	0.00699785	0.003146	0.00249978	-0.000158329
395.3	0.00698842	0.00315005	0.00250605	-0.000151715
395.4	0.00698917	0.00314944	0.00250364	-0.00015656
395.5	0.00697898	0.00314838	0.00248995	-0.00015731
395.6	0.00697259	0.00314428	0.00247925	-0.000164392
395.7	0.00695308	0.00314164	0.00246618	-0.000165717
395.8	0.00694844	0.00314072	0.00246396	-0.000173381
395.9	0.00693194	0.00313168	0.00246075	-0.000178638
396	0.00691571	0.00313306	0.00245816	-0.000186025
396.1	0.00689915	0.00313836	0.00245301	-0.00018936
396.2	0.00689389	0.00314169	0.00245824	-0.000191205
396.3	0.00688926	0.00314698	0.0024637	-0.000193817
396.4	0.00687004	0.0031432	0.00245669	-0.000191284
396.5	0.00685483	0.00314047	0.00244532	-0.000194009
396.6	0.00684304	0.00314045	0.00243994	-0.000201676
396.7	0.00683105	0.00313722	0.00244927	-0.000199319
396.8	0.0068322	0.00314664	0.00245669	-0.000203532
396.9	0.00681405	0.0031408	0.00245509	-0.000210364
397	0.00679265	0.00312753	0.00245852	-0.000224039
397.1	0.00677252	0.00312236	0.00245743	-0.000235809
397.2	0.00675593	0.00311456	0.00245012	-0.000241151
397.3	0.00673305	0.0030979	0.00243821	-0.000250484
397.4	0.00671491	0.00308396	0.0024366	-0.000265477
397.5	0.00669955	0.00308176	0.00243936	-0.000273156
397.6	0.00668865	0.00308193	0.00245299	-0.000276087
397.7	0.0066918	0.00308301	0.00246618	-0.000280154
397.8	0.00668653	0.00308786	0.00246658	-0.000285351
397.9	0.00667321	0.00309092	0.00247168	-0.000291677
398	0.0066555	0.00308964	0.00247273	-0.000292641
398.1	0.00665065	0.00308857	0.00247848	-0.000295031
398.2	0.00664916	0.00309313	0.00248725	-0.000295211
398.3	0.00665201	0.00309519	0.00249709	-0.000297405
398.4	0.00664339	0.00308993	0.00249953	-0.00028605
398.5	0.0066453	0.00308715	0.00251059	-0.000288764
398.6	0.00664567	0.00308261	0.00251926	-0.000284388
398.7	0.00664912	0.00308504	0.00252582	-0.000283637
398.8	0.0066427	0.00308629	0.00251817	-0.000283469
398.9	0.00664338	0.0030818	0.00251967	-0.000279949
399	0.00663593	0.00308789	0.00252969	-0.000283791
399.1	0.0066322	0.00308989	0.0025372	-0.000290475
399.2	0.0066319	0.00308946	0.00254446	-0.000288388
399.3	0.00662752	0.00309172	0.00255432	-0.000294451
399.4	0.00662786	0.00308229	0.00255605	-0.00029401
399.5	0.00663749	0.00309437	0.00257245	-0.00028962
399.6	0.00663927	0.00309837	0.00257982	-0.000294255
399.7	0.00663099	0.0030982	0.00258524	-0.00028449
399.8	0.00662535	0.00309355	0.00258673	-0.000281443
399.9	0.00662798	0.00309708	0.0025876	-0.000274354
400	0.00662819	0.00310709	0.0025884	-0.00027648
400.1	0.00662632	0.00310895	0.00259	-0.000272547
400.2	0.00662497	0.00311278	0.00258842	-0.000273733
400.3	0.00662448	0.00312506	0.00260026	-0.000273531
400.4	0.0066223	0.00312495	0.00260572	-0.000281293
400.5	0.00661877	0.00312995	0.00261354	-0.000288576
400.6	0.0066275	0.00313839	0.00262203	-0.000290578
400.7	0.00663298	0.00313243	0.00263648	-0.00030257
400.8	0.00663239	0.00313713	0.00263799	-0.000299797
400.9	0.00662485	0.003144	0.00263894	-0.000294951
401	0.0066211	0.00315953	0.00264154	-0.000291356
401.1	0.00661356	0.00316347	0.00264046	-0.000294609
401.2	0.00660312	0.00316683	0.00263986	-0.000290364
401.3	0.00659399	0.00317094	0.00264395	-0.000281781
401.4	0.00658919	0.00318108	0.00264421	-0.000281543
401.5	0.00658584	0.00318168	0.00264168	-0.00027834
401.6	0.00658533	0.0031854	0.002654	-0.000265679
401.7	0.00658568	0.00319477	0.00266818	-0.000264704
401.8	0.00657287	0.00319543	0.00266792	-0.000258803
401.9	0.00657227	0.00319247	0.00266677	-0.00025991
402	0.00656922	0.00319854	0.00267348	-0.000249452
402.1	0.00656179	0.00320229	0.00267506	-0.000244645
402.2	0.00656375	0.00321354	0.00266894	-0.000252766
402.3	0.00655485	0.00321852	0.00267231	-0.000254069
402.4	0.00654871	0.00322175	0.00266628	-0.000270045
402.5	0.00653203	0.0032291	0.00265823	-0.000276451
402.6	0.0065161	0.0032265	0.0026552	-0.000271368
402.7	0.00651103	0.00323869	0.00265856	-0.000250093
402.8	0.00650609	0.00323832	0.00266045	-0.000250968
402.9	0.0065016	0.00324878	0.00266902	-0.000240925
403	0.00651192	0.00326977	0.00268175	-0.00024052
403.1	0.00650976	0.0032717	0.00268007	-0.000228909
403.2	0.0064983	0.0032698	0.00268484	-0.000211796
403.3	0.00650487	0.00328853	0.00268503	-0.000210607
403.4	0.00649279	0.00328725	0.0026888	-0.000211763
403.5	0.00649482	0.00329222	0.00269252	-0.000219821
403.6	0.00649572	0.00328481	0.00270104	-0.00023197
403.7	0.00649262	0.00327964	0.00269577	-0.000236949
403.8	0.00649232	0.0032786	0.00269922	-0.000241894
403.9	0.00649816	0.00328135	0.00269779	-0.000238975
404	0.00649914	0.00328699	0.00269403	-0.000234999
404.1	0.00650628	0.00329383	0.00268762	-0.000245411
404.2	0.00651904	0.00329822	0.00269153	-0.000242006
404.3	0.00652643	0.00330185	0.00269365	-0.000238685
404.4	0.00655165	0.00331936	0.00270049	-0.000233488
404.5	0.00656122	0.00333643	0.00270526	-0.000219618
404.6	0.00657865	0.00334298	0.00271752	-0.000215647
404.7	0.00657439	0.00333871	0.00270374	-0.000211445
404.8	0.00655888	0.0033233	0.00269349	-0.000202788
404.9	0.00655356	0.00331617	0.00268536	-0.000189963
405	0.00656041	0.00332062	0.00267824	-0.000179148
405.1	0.00656618	0.00332502	0.00268754	-0.000173965
405.2	0.00656277	0.00331986	0.00268169	-0.000174124
405.3	0.00654746	0.00330917	0.0026726	-0.000167552
405.4	0.00654621	0.00331378	0.00267459	-0.000153184
405.5	0.00653729	0.00331223	0.00266905	-0.000157769
405.6	0.00653644	0.00331693	0.00266413	-0.000155062
405.7	0.00653067	0.00332503	0.00266283	-0.000143418
405.8	0.00652681	0.00332613	0.00266316	-0.000134157
405.9	0.00653863	0.00332703	0.00267842	-0.000131811
406	0.00652872	0.00332607	0.00267371	-0.000136106
406.1	0.00652928	0.00332659	0.00267774	-0.000132425
406.2	0.0065107	0.00332997	0.00267072	-0.000125018
406.3	0.0065023	0.00332187	0.00267209	-0.000119789
406.4	0.00650349	0.00332433	0.00267733	-0.000106608
406.5	0.00649935	0.00333117	0.0026881	-0.000102385
406.6	0.00648204	0.00332688	0.00267511	-9.72888e-05
406.7	0.00646681	0.00332386	0.00266823	-9.94891e-05
406.8	0.00646242	0.00331651	0.00266999	-0.00010448
406.9	0.00645227	0.00331358	0.00266798	-0.000116527
407	0.00644757	0.0033142	0.0026799	-0.000126628
407.1	0.00645278	0.00330538	0.00268857	-0.000137396
407.2	0.00643726	0.00330042	0.00269323	-0.000136477
407.3	0.00642201	0.00327314	0.00269903	-0.000132042
407.4	0.00640538	0.0032537	0.00269329	-0.000124074
407.5	0.00639523	0.0032437	0.00269822	-0.00012524
407.6	0.00638341	0.003251	0.00270308	-0.00011801
407.7	0.00636858	0.00325553	0.00271213	-0.000115051
407.8	0.00635801	0.00325566	0.00271543	-0.000113783
407.9	0.00634718	0.00325398	0.00272403	-0.00011873
408	0.00633218	0.00325187	0.00272584	-0.000134142
408.1	0.00631389	0.00323101	0.00272374	-0.000136047
408.2	0.0062997	0.00323065	0.00272148	-0.000128687
408.3	0.00631047	0.0032378	0.00272357	-0.000127303
408.4	0.00630591	0.00323721	0.0027294	-0.000138692
408.5	0.00631055	0.00324237	0.00274656	-0.000141139
408.6	0.00629843	0.00324198	0.0027474	-0.000136629
408.7	0.00628648	0.00322906	0.00274176	-0.000134515
408.8	0.00627439	0.00321097	0.00272475	-0.000124361
408.9	0.00627149	0.00321274	0.00273044	-0.00012474
409	0.00626875	0.00321971	0.0027357	-0.000133393
409.1	0.00627148	0.00322708	0.00273826	-0.000136288
409.2	0.00625975	0.00321401	0.00273192	-0.000143102
409.3	0.00625185	0.00320583	0.00272992	-0.000135436
409.4	0.00625202	0.00321067	0.00272377	-0.000129893
409.5	0.00625074	0.00321388	0.00272978	-0.000121916
409.6	0.00625818	0.00320925	0.0027322	-0.000114217
409.7	0.00625896	0.00322078	0.0027401	-0.000105994
409.8	0.00625703	0.0032219	0.00274548	-0.000116538
409.9	0.0062639	0.00323376	0.00274896	-0.000119894
410	0.00627087	0.00323551	0.00274234	-0.000119113
410.1	0.00627451	0.00323472	0.00274358	-0.000114187
410.2	0.00627909	0.00324997	0.00274875	-0.000111887
410.3	0.00630278	0.00326721	0.0027595	-0.000138194
410.4	0.00629912	0.00327231	0.00276453	-0.000141801
410.5	0.00631076	0.00327996	0.00276414	-0.000133739
410.6	0.0063234	0.00328152	0.00275923	-0.000135126
410.7	0.00633197	0.00329649	0.00276444	-0.000127521
410.8	0.00633485	0.003308	0.00277358	-0.000113437
410.9	0.00633947	0.00331213	0.00276611	-0.000114563
411	0.00632861	0.00330722	0.002755	-0.000118182
411.1	0.00633157	0.00331093	0.0027653	-0.00013305
411.2	0.00634491	0.00331814	0.00277439	-0.000117938
411.3	0.0063401	0.00332097	0.00276626	-0.000121301
411.4	0.00634648	0.0033276	0.00276293	-0.000136631
411.5	0.00632568	0.00331458	0.00275003	-0.000142802
411.6	0.00631661	0.00330954	0.00274412	-0.000155086
411.7	0.00631022	0.00332619	0.00274083	-0.000150381
411.8	0.00630285	0.00332317	0.00273907	-0.000150417
411.9	0.00629856	0.00332991	0.0027341	-0.00015488
412	0.00630916	0.00333992	0.00274255	-0.000166035
412.1	0.00629741	0.00333678	0.00274387	-0.000177111
412.2	0.00628247	0.0033182	0.00272671	-0.000183005
412.3	0.00627339	0.00332111	0.00274288	-0.00017329
412.4	0.00628406	0.00333766	0.00275886	-0.000184052
412.5	0.00628688	0.00333765	0.00276001	-0.000190814
412.6	0.00629402	0.00334814	0.00277038	-0.000180894
412.7	0.00629388	0.0033595	0.00277924	-0.000166643
412.8	0.00629666	0.0033562	0.00278935	-0.000173696
412.9	0.00628075	0.00334031	0.00278048	-0.000172729
413	0.00626217	0.00334593	0.0027763	-0.000174461
413.1	0.00625978	0.00334904	0.00278948	-0.000163617
413.2	0.00624488	0.00334906	0.00278224	-0.000163871
413.3	0.00624148	0.00333132	0.00278645	-0.000156899
413.4	0.0062307	0.00332855	0.00278741	-0.00015732
413.5	0.00621362	0.0033238	0.00279238	-0.000171013
413.6	0.00618458	0.00331056	0.00277989	-0.000180472
413.7	0.00618841	0.00330147	0.00280097	-0.000194471
413.8	0.00618842	0.00329818	0.00280712	-0.0001961
413.9	0.00617479	0.00329084	0.0028215	-0.000205907
414	0.00617909	0.00328622	0.00281932	-0.000208338
414.1	0.00617584	0.00327464	0.00282447	-0.00020928
414.2	0.00614692	0.00326876	0.00281686	-0.000203408
414.3	0.00615014	0.00326266	0.00281348	-0.000200637
414.4	0.00615456	0.00328066	0.00282082	-0.00019956
414.5	0.00615658	0.00329379	0.00283437	-0.000208611
414.6	0.00613599	0.00329756	0.00282678	-0.000212526
414.7	0.00612947	0.00329503	0.00282964	-0.000213545
414.8	0.00613053	0.00328892	0.00282146	-0.000224328
414.9	0.00612728	0.00329418	0.00281401	-0.000230973
415	0.00613548	0.00329617	0.00281514	-0.00024753
415.1	0.00612646	0.00327492	0.00279444	-0.000243783
415.2	0.0061336	0.00329082	0.00279959	-0.000245373
415.3	0.0061364	0.00328299	0.00279175	-0.000250895
415.4	0.00613763	0.00328045	0.00279687	-0.000262301
415.5	0.00614292	0.00328424	0.00280667	-0.000262067
415.6	0.0061278	0.00327656	0.002807	-0.000264531
415.7	0.00613851	0.00327961	0.00281507	-0.000268007
415.8	0.0061373	0.00329036	0.00282668	-0.000281252
415.9	0.0061355	0.00329825	0.00284187	-0.000285694
416	0.00614159	0.00329484	0.00283786	-0.000295704
416.1	0.00614563	0.00328829	0.00283943	-0.000281374
416.2	0.00615235	0.0032822	0.00283981	-0.000285867
416.3	0.00615511	0.00328816	0.00283989	-0.000288321
416.4	0.00616042	0.00328818	0.00283664	-0.000282533
416.5	0.00617302	0.00329964	0.00284639	-0.00028797
416.6	0.00617465	0.00331064	0.00284455	-0.000293012
416.7	0.00616988	0.00331224	0.00283715	-0.000294212
416.8	0.00617681	0.00331801	0.00282959	-0.000302897
416.9	0.00617688	0.00332419	0.00281836	-0.000311231
417	0.00617962	0.00333862	0.00282067	-0.000318054
417.1	0.00618977	0.00336044	0.00283197	-0.000323103
417.2	0.00618135	0.00337472	0.00282857	-0.000327007
417.3	0.00618822	0.00338089	0.00283162	-0.000326459
417.4	0.00617822	0.00338516	0.00282327	-0.000304839
417.5	0.00617566	0.00337286	0.0028218	-0.000303524
417.6	0.00617662	0.00337779	0.0028269	-0.000314658
417.7	0.00616223	0.00337577	0.00282119	-0.000323044
417.8	0.00614576	0.00337752	0.0028075	-0.000323614
417.9	0.00614245	0.00337594	0.00279593	-0.000334527
418	0.0061343	0.00337648	0.00279352	-0.000330754
418.1	0.00614867	0.00339045	0.00280284	-0.00033682
418.2	0.00613937	0.00339134	0.00279142	-0.000327085
418.3	0.00612665	0.00338505	0.00277102	-0.000325579
418.4	0.00612029	0.00338682	0.0027704	-0.000325834
418.5	0.00610366	0.00337158	0.00276113	-0.000307503
418.6	0.00611617	0.00337993	0.00277898	-0.000300195
418.7	0.00611809	0.00337609	0.00277517	-0.000287
418.8	0.00610719	0.00336446	0.00276964	-0.000275321
418.9	0.00610913	0.00336617	0.00278094	-0.000266364
419	0.00610622	0.00336216	0.00279077	-0.000247157
419.1	0.00609528	0.00335638	0.00279069	-0.000228415
419.2	0.00608838	0.00334821	0.00280015	-0.000205292
419.3	0.00608866	0.0033594	0.00281129	-0.00018366
419.4	0.00609551	0.00336629	0.00281611	-0.000170587
419.5	0.00609174	0.00336378	0.0028134	-0.000156721
419.6	0.00608776	0.00336853	0.00281503	-0.000141774
419.7	0.00608128	0.00336363	0.0028196	-0.000121337
419.8	0.00607367	0.00333837	0.00282816	-0.000123064
419.9	0.00605867	0.00331699	0.00282286	-0.000107725
420	0.00606345	0.00332833	0.00284098	-0.000100724
420.1	0.00606625	0.00331847	0.00284928	-9.36263e-05
420.2	0.00607408	0.0033139	0.0028694	-8.47956e-05
420.3	0.0060729	0.0033036	0.0028805	-7.12144e-05
420.4	0.00608448	0.00330146	0.00289059	-6.22436e-05
420.5	0.00609529	0.00329374	0.0029095	-5.56258e-05
420.6	0.00611129	0.00330013	0.00292308	-4.76147e-05
420.7	0.00612589	0.00329755	0.00293844	-3.73168e-05
420.8	0.00613659	0.00330328	0.00294457	-3.12233e-05
420.9	0.00613153	0.00329532	0.00294343	-2.14707e-05
421	0.00615621	0.00329968	0.0029539	-1.22843e-05
421.1	0.00615904	0.00330343	0.00297342	9.04546e-06
421.2	0.00615188	0.00329787	0.00297016	9.30299e-06
421.3	0.00615253	0.00328424	0.00297175	1.15998e-05
421.4	0.00615395	0.00328339	0.00298391	3.99466e-06
421.5	0.00614623	0.00326939	0.00297283	-1.69031e-05
421.6	0.00614266	0.00325916	0.00296779	-2.71641e-05
421.7	0.00614902	0.00325499	0.00296905	-3.16763e-05
421.8	0.00615162	0.00324619	0.00296256	-4.21e-05
421.9	0.00614766	0.00323051	0.00296293	-4.77523e-05
422	0.00613266	0.00320433	0.00296111	-5.79025e-05
422.1	0.00610827	0.00318226	0.00294998	-5.50621e-05
422.2	0.00609457	0.00318438	0.00296228	-5.87212e-05
422.3	0.00607414	0.00316054	0.00294845	-6.91944e-05
422.4	0.00606981	0.00315757	0.00296798	-6.98865e-05
422.5	0.00605894	0.00313829	0.00297603	-6.92649e-05
422.6	0.0060573	0.00313898	0.00298323	-7.51931e-05
422.7	0.0060478	0.00311901	0.00298053	-7.49868e-05
422.8	0.00603501	0.00309978	0.00298316	-7.74027e-05
422.9	0.00603466	0.00308883	0.0029795	-7.95796e-05
423	0.006035	0.00308477	0.00296952	-8.18151e-05
423.1	0.00603972	0.00309577	0.00297497	-7.20038e-05
423.2	0.00602879	0.00310497	0.00297214	-7.44231e-05
423.3	0.00600841	0.00310061	0.0029571	-8.67988e-05
423.4	0.0060091	0.00310476	0.00294402	-9.72318e-05
423.5	0.00599478	0.00310957	0.00293405	-0.000108898
423.6	0.00598679	0.0031057	0.00291192	-0.00012408
423.7	0.00597897	0.00310434	0.00290344	-0.000132846
423.8	0.00596468	0.00311542	0.00290949	-0.000140802
423.9	0.00595754	0.00312519	0.00290622	-0.000142343
424	0.00595501	0.00313444	0.00290996	-0.000154081
424.1	0.00594023	0.00313835	0.0029117	-0.000153671
424.2	0.00591653	0.00314158	0.00289421	-0.000158025
424.3	0.00591068	0.00314777	0.00289753	-0.000162908
424.4	0.00589249	0.00316054	0.00289766	-0.000169222
424.5	0.00587664	0.00316525	0.00288842	-0.000176803
424.6	0.00586208	0.00317382	0.00288024	-0.000182806
424.7	0.00584204	0.00317159	0.00285165	-0.00018575
424.8	0.0058259	0.00317214	0.00284443	-0.000174903
424.9	0.00580309	0.00316955	0.00282818	-0.000167446
425	0.00580007	0.0031812	0.00283191	-0.000165612
425.1	0.00579712	0.00320031	0.00283527	-0.00016516
425.2	0.00577739	0.00319397	0.00282559	-0.00015929
425.3	0.00577929	0.00320191	0.00282434	-0.000160391
425.4	0.00577553	0.00320917	0.00283154	-0.00015667
425.5	0.0057721	0.00321018	0.00283287	-0.000153735
425.6	0.00576177	0.00322048	0.00284365	-0.000143126
425.7	0.00574566	0.0032271	0.00283202	-0.000129953
425.8	0.00573361	0.00323398	0.00283244	-0.000115862
425.9	0.00572459	0.0032366	0.00283025	-0.000105954
426	0.00572058	0.00324087	0.00282652	-0.000108391
426.1	0.0057239	0.00325583	0.00283108	-0.000104014
426.2	0.00571603	0.00326459	0.00283973	-0.000104466
426.3	0.00571619	0.00326581	0.00284071	-9.51119e-05
426.4	0.00571203	0.0032699	0.00283717	-0.00010075
426.5	0.00570298	0.00326326	0.00282684	-9.96661e-05
426.6	0.0057037	0.00326306	0.00282827	-9.12901e-05
426.7	0.00570773	0.00325826	0.00283751	-9.39291e-05
426.8	0.00570891	0.00325924	0.00285006	-9.64214e-05
426.9	0.00569939	0.00325902	0.00284644	-7.82441e-05
427	0.00571499	0.00327569	0.00285624	-6.64363e-05
427.1	0.00572978	0.00327648	0.0028645	-5.87238e-05
427.2	0.00573642	0.00328362	0.00287123	-4.60519e-05
427.3	0.00572647	0.00328833	0.00286705	-3.74754e-05
427.4	0.00573661	0.00329422	0.00287505	-4.40336e-05
427.5	0.00573892	0.00329795	0.00289189	-4.32526e-05
427.6	0.00573674	0.00330069	0.00288571	-4.58992e-05
427.7	0.00573565	0.0032967	0.00288155	-3.84208e-05
427.8	0.00575456	0.00330227	0.00289175	-3.54864e-05
427.9	0.00575315	0.00329061	0.0028926	-3.25814e-05
428	0.00575971	0.00329491	0.00290191	-3.62221e-05
428.1	0.00574356	0.00328781	0.0028923	-2.42071e-05
428.2	0.00573199	0.00327152	0.00288399	-3.12745e-05
428.3	0.00573345	0.00326908	0.00288312	-2.43732e-05
428.4	0.00573917	0.00326897	0.00289163	-2.99633e-05
428.5	0.00573135	0.0032624	0.0028867	-3.34094e-05
428.6	0.00571843	0.0032575	0.00289066	-1.69081e-05
428.7	0.00571534	0.0032447	0.00290321	-1.8757e-06
428.8	0.00571498	0.0032442	0.00290882	-5.50294e-06
428.9	0.0057154	0.00323619	0.00291716	-2.71875e-06
429	0.00570255	0.00323589	0.00292007	7.54305e-06
429.1	0.00570074	0.00323602	0.00292148	1.74358e-05
429.2	0.00568971	0.00323293	0.00291577	1.91127e-05
429.3	0.00570133	0.00322433	0.00290801	2.4671e-05
429.4	0.00571253	0.00323951	0.00293172	3.01831e-05
429.5	0.00571685	0.00324661	0.0029316	2.71901e-05
429.6	0.00570555	0.00325362	0.00292711	3.17082e-05
429.7	0.00570899	0.00326103	0.00293361	3.95121e-05
429.8	0.00572688	0.0032764	0.00293777	4.21596e-05
429.9	0.00573872	0.0032866	0.00294438	3.96589e-05
430	0.00573774	0.00328513	0.00293224	4.72666e-05
430.1	0.00574542	0.00329705	0.0029419	4.35496e-05
430.2	0.00573409	0.00328337	0.00293465	4.03074e-05
430.3	0.00574744	0.00329196	0.00294503	2.03072e-05
430.4	0.00575783	0.00330192	0.0029502	2.64233e-05
430.5	0.00574789	0.0033007	0.00295672	2.3166e-05
430.6	0.00575736	0.00331788	0.00298122	1.252e-05
430.7	0.00574668	0.00332748	0.00299211	9.14612e-06
430.8	0.00573953	0.00333375	0.00299951	3.22962e-06
430.9	0.00574723	0.00334571	0.00300671	-1.4457e-05
431	0.00575089	0.00335548	0.00301881	-2.95758e-05
431.1	0.00575389	0.00338242	0.00303685	-2.80784e-05
431.2	0.00576076	0.00340451	0.00304133	-3.07938e-05
431.3	0.00576565	0.0034133	0.0030588	-3.5431e-05
431.4	0.00575949	0.00341952	0.00305569	-4.108e-05
431.5	0.00574653	0.00341208	0.00305444	-4.4094e-05
431.6	0.00574364	0.00341828	0.0030733	-5.04769e-05
431.7	0.00573814	0.00342175	0.0030781	-5.5391e-05
431.8	0.00573	0.00342533	0.00309313	-5.7926e-05
431.9	0.00573024	0.00344227	0.00310265	-6.3184e-05
432	0.00574008	0.00344975	0.00311993	-7.56797e-05
432.1	0.005731	0.00345079	0.00313107	-8.01567e-05
432.2	0.00573308	0.00344611	0.0031382	-9.48972e-05
432.3	0.00572806	0.00345408	0.00314838	-9.64835e-05
432.4	0.00572469	0.00345547	0.00315767	-0.000101817
432.5	0.00572179	0.00346372	0.00316484	-0.000106945
432.6	0.00572498	0.0034808	0.00318002	-0.000101415
432.7	0.00572114	0.00348615	0.00317252	-0.000106635
432.8	0.00571708	0.00348461	0.00318553	-0.000108813
432.9	0.00571027	0.00348884	0.00319592	-0.00011018
433	0.00570555	0.00348022	0.00320371	-0.000121429
433.1	0.00569813	0.00347987	0.00320665	-0.000118222
433.2	0.00569361	0.00348627	0.0032061	-0.000125597
433.3	0.00569037	0.00349007	0.00320538	-0.000141264
433.4	0.00567891	0.003497	0.00320145	-0.000152827
433.5	0.00567056	0.00348121	0.0032006	-0.000158012
433.6	0.00566534	0.0034889	0.00321129	-0.000164359
433.7	0.00567252	0.00349576	0.0032236	-0.000167908
433.8	0.00565211	0.0034973	0.00321867	-0.0001697
433.9	0.00564562	0.00348987	0.00321173	-0.000184073
434	0.00564914	0.0034916	0.00320956	-0.000191371
434.1	0.00564687	0.00349173	0.00321184	-0.000202923
434.2	0.00563369	0.00348576	0.00320724	-0.000209387
434.3	0.0056344	0.00348605	0.00321069	-0.000208793
434.4	0.00563694	0.00347931	0.00320922	-0.000218349
434.5	0.00563969	0.00347171	0.00321098	-0.000216011
434.6	0.0056415	0.00346806	0.00320298	-0.000217314
434.7	0.00564635	0.00347318	0.00320499	-0.000208476
434.8	0.00564921	0.00347517	0.00320886	-0.000210316
434.9	0.00562668	0.00346754	0.00319708	-0.000211796
435	0.00560535	0.00347629	0.00318656	-0.000202471
435.1	0.00559228	0.00345912	0.00318377	-0.000197259
435.2	0.00559037	0.00345271	0.00317464	-0.000209123
435.3	0.00559149	0.00345508	0.00317806	-0.000209059
435.4	0.00558242	0.00344481	0.0031599	-0.00020325
435.5	0.00557696	0.00344135	0.00314324	-0.000207398
435.6	0.00556245	0.00343791	0.00313031	-0.000203675
435.7	0.00555702	0.00343646	0.00312393	-0.000211257
435.8	0.00554348	0.00344213	0.00309813	-0.000221998
435.9	0.00552716	0.00343517	0.00308608	-0.000210539
436	0.00551001	0.00342992	0.00307342	-0.00020874
436.1	0.00549944	0.00341654	0.0030607	-0.00021326
436.2	0.00549576	0.00341645	0.00305216	-0.000211423
436.3	0.00549312	0.00341499	0.00304868	-0.000208835
436.4	0.0054831	0.00341897	0.00305541	-0.000207762
436.5	0.00547753	0.00341056	0.00304157	-0.000198075
436.6	0.00547447	0.00341198	0.00304296	-0.00019412
436.7	0.00547909	0.00342019	0.00305037	-0.00019196
436.8	0.00546183	0.00340333	0.00303981	-0.000190233
436.9	0.00545307	0.0034008	0.00304029	-0.000190914
437	0.00544376	0.00340019	0.00304304	-0.000183287
437.1	0.00544463	0.00341223	0.00305489	-0.000176399
437.2	0.0054391	0.00340932	0.00305727	-0.000172497
437.3	0.00544247	0.0034191	0.0030685	-0.00017551
437.4	0.00542879	0.00340972	0.00306431	-0.00017019
437.5	0.00541635	0.00340398	0.00306583	-0.000173753
437.6	0.00542193	0.00341605	0.0030729	-0.000172141
437.7	0.0054114	0.00341577	0.00307165	-0.000173219
437.8	0.00540929	0.00341748	0.00307901	-0.000175019
437.9	0.00540609	0.0034159	0.00307895	-0.000173306
438	0.00540742	0.00342599	0.00308585	-0.000162341
438.1	0.00540032	0.00343507	0.00309351	-0.000160679
438.2	0.00538541	0.00342308	0.00308246	-0.000159068
438.3	0.00538353	0.00342068	0.00309074	-0.000160062
438.4	0.00537747	0.00341572	0.00309327	-0.0001608
438.5	0.00537207	0.0034156	0.00310559	-0.000146315
438.6	0.00537837	0.00341832	0.00311533	-0.000144813
438.7	0.00537495	0.00341936	0.00311284	-0.000154316
438.8	0.00537845	0.00342067	0.00311865	-0.000157031
438.9	0.00538832	0.00343693	0.00313078	-0.000157199
439	0.00539782	0.00343824	0.00314335	-0.000163883
439.1	0.00540307	0.00345059	0.00315893	-0.000168045
439.2	0.00541228	0.00345875	0.00316623	-0.000173639
439.3	0.00540797	0.00346274	0.0031669	-0.000169657
439.4	0.00541587	0.00347783	0.00318011	-0.00017106
439.5	0.00541515	0.00347835	0.00318245	-0.00016379
439.6	0.00540751	0.00347867	0.00318599	-0.000170668
439.7	0.00539433	0.00347333	0.00318333	-0.000164963
439.8	0.00539341	0.00347924	0.00320043	-0.000170398
439.9	0.00538422	0.00348658	0.00320376	-0.000176274
440	0.00538142	0.0034931	0.00320574	-0.000185187
440.1	0.0053808	0.00350564	0.00320665	-0.000192647
440.2	0.00536971	0.00350986	0.0032068	-0.000202328
440.3	0.00536053	0.00349839	0.00319999	-0.000210036
440.4	0.00535493	0.0034895	0.00319209	-0.000202807
440.5	0.00535579	0.00348573	0.00319411	-0.000210251
440.6	0.00535952	0.00350096	0.00320272	-0.000209265
440.7	0.00536164	0.0034949	0.00319257	-0.000214221
440.8	0.00535222	0.0034836	0.0031836	-0.000212741
440.9	0.00535954	0.00347745	0.00318259	-0.00019892
441	0.00536988	0.00348296	0.00319012	-0.000186781
441.1	0.00536806	0.00348187	0.00319159	-0.000180815
441.2	0.00536453	0.00347843	0.003187	-0.000177069
441.3	0.00536779	0.00347524	0.00318845	-0.000166471
441.4	0.00535443	0.0034661	0.00317736	-0.000160614
441.5	0.00535771	0.00345917	0.00317456	-0.000149046
441.6	0.00535787	0.00345053	0.00316478	-0.000143533
441.7	0.00535012	0.00344468	0.00315677	-0.000144356
441.8	0.00534264	0.00343514	0.00315475	-0.000142279
441.9	0.00532214	0.0034148	0.00313755	-0.000143495
442	0.00531716	0.00340928	0.00313505	-0.000144548
442.1	0.00531426	0.00340274	0.00312837	-0.00014633
442.2	0.00530731	0.00340363	0.00312143	-0.000149438
442.3	0.00530615	0.0034067	0.00312465	-0.000150713
442.4	0.00529364	0.00338883	0.00310844	-0.000158612
442.5	0.00528503	0.00338839	0.00310919	-0.000173452
442.6	0.00527328	0.00339014	0.00310604	-0.000179115
442.7	0.00526885	0.00338309	0.00311112	-0.000187418
442.8	0.00526785	0.0033819	0.0031095	-0.000181749
442.9	0.00525569	0.00337615	0.00311222	-0.000174784
443	0.00524541	0.00337011	0.00310663	-0.000171625
443.1	0.00523675	0.003368	0.00310708	-0.000166657
443.2	0.00523203	0.00337044	0.00310938	-0.000155928
443.3	0.00521831	0.00336705	0.00310902	-0.000150129
443.4	0.00521453	0.00336798	0.0031086	-0.000150309
443.5	0.00520412	0.00337296	0.00310616	-0.000147704
443.6	0.00518942	0.00336343	0.00310567	-0.000151367
443.7	0.00516877	0.00335634	0.00310518	-0.000150285
443.8	0.00515322	0.00334743	0.00309881	-0.000150659
443.9	0.00515126	0.00334804	0.00309562	-0.000152796
444	0.00513924	0.00334912	0.0030973	-0.000148244
444.1	0.00511944	0.00334587	0.00309223	-0.000151963
444.2	0.00510625	0.00333997	0.00309087	-0.000158073
444.3	0.00510077	0.00333565	0.00309125	-0.000160407
444.4	0.00509625	0.00333685	0.0030866	-0.000168523
444.5	0.00509247	0.00333515	0.00308087	-0.000171432
444.6	0.00508556	0.00333737	0.00308254	-0.000177924
444.7	0.00507058	0.0033331	0.00307786	-0.000180171
444.8	0.00505633	0.00332238	0.00306686	-0.00017259
444.9	0.00505042	0.00332605	0.0030642	-0.000174366
445	0.00504838	0.00332361	0.00306174	-0.000178718
445.1	0.00502716	0.00332353	0.00305132	-0.00018281
445.2	0.00502291	0.00332497	0.0030417	-0.0001782
445.3	0.00502329	0.00332628	0.00304559	-0.000178473
445.4	0.00500753	0.00332132	0.00303958	-0.000185309
445.5	0.00500076	0.00332674	0.00304031	-0.000177274
445.6	0.00499289	0.00332428	0.00304161	-0.000184874
445.7	0.00498202	0.00332865	0.00303956	-0.000189237
445.8	0.00497438	0.00332689	0.00303871	-0.000187521
445.9	0.00496576	0.00332583	0.0030427	-0.000185322
446	0.00495109	0.00331642	0.0030422	-0.000189133
446.1	0.00494021	0.00331334	0.00304174	-0.000186565
446.2	0.00493118	0.00330872	0.00303573	-0.000177611
446.3	0.00491555	0.00330001	0.00303656	-0.000178576
446.4	0.00490212	0.00330019	0.00303803	-0.000172237
446.5	0.00489482	0.00329434	0.00304182	-0.000171575
446.6	0.00487903	0.00329711	0.00303357	-0.000186439
446.7	0.00486836	0.0032922	0.00302489	-0.000178205
446.8	0.00485436	0.00328778	0.00301906	-0.000179957
446.9	0.00483793	0.0032872	0.00300729	-0.000173125
447	0.00483177	0.00327776	0.00299602	-0.000173749
447.1	0.00482881	0.00327018	0.00298972	-0.000175066
447.2	0.00482228	0.00326613	0.00298805	-0.00016865
447.3	0.00483504	0.00324987	0.00297888	-0.000164656
447.4	0.00482544	0.00324736	0.00297182	-0.000158586
447.5	0.00482538	0.00326271	0.00298057	-0.000153335
447.6	0.00482584	0.00326156	0.00298702	-0.000136839
447.7	0.00482683	0.00324934	0.00299311	-0.000116193
447.8	0.00482614	0.00324722	0.00300369	-0.000109389
447.9	0.00481956	0.00324281	0.00301027	-8.91007e-05
448	0.00482008	0.00324203	0.00301316	-8.44752e-05
448.1	0.00481079	0.00321755	0.00301035	-8.36388e-05
448.2	0.00480921	0.00319847	0.00301845	-7.19895e-05
448.3	0.00481928	0.00318474	0.00303684	-5.66476e-05
448.4	0.00481565	0.0031783	0.00304182	-4.5791e-05
448.5	0.00483051	0.0031769	0.0030459	-4.79125e-05
448.6	0.00482749	0.00317207	0.00305131	-4.38868e-05
448.7	0.00483305	0.00317456	0.00306729	-4.9508e-05
448.8	0.00483223	0.00317789	0.00307129	-4.9008e-05
448.9	0.00482395	0.00318799	0.00307826	-5.01531e-05
449	0.00481724	0.0031866	0.00308848	-4.09214e-05
449.1	0.00482249	0.00319715	0.00309797	-3.11948e-05
449.2	0.00483033	0.00320234	0.00311037	-2.97805e-05
449.3	0.00484078	0.00320416	0.00311945	-1.25427e-05
449.4	0.00484479	0.00319732	0.00313275	-4.59445e-06
449.5	0.00485505	0.00320614	0.00315025	-4.48876e-06
449.6	0.00485977	0.0032016	0.00316015	2.29412e-05
449.7	0.00486288	0.00320368	0.00317481	4.94652e-05
449.8	0.00487391	0.00321345	0.00319077	7.17765e-05
449.9	0.0048773	0.00321796	0.00320939	9.94338e-05
450	0.00487651	0.00320406	0.00320902	0.000105109
450.1	0.00488481	0.00321205	0.00322013	0.000106885
450.2	0.00488664	0.00319345	0.00323304	0.000110609
450.3	0.00490226	0.0031973	0.00324487	0.00010323
450.4	0.00490405	0.00319732	0.00325136	0.000109464
450.5	0.00491317	0.00320757	0.00326352	0.000117171
450.6	0.00492254	0.0032021	0.00327287	0.000116783
450.7	0.00493083	0.00321169	0.00328529	0.000130784
450.8	0.00494714	0.00321552	0.00329626	0.0001321
450.9	0.00495322	0.0032322	0.00330863	0.00014018
451	0.00495727	0.00324062	0.00331514	0.000146233
451.1	0.00496097	0.00324277	0.00330791	0.000152194
451.2	0.00498159	0.00324121	0.00331755	0.000171805
451.3	0.00498108	0.00324833	0.00331217	0.000175753
451.4	0.00498004	0.00325509	0.00331513	0.000177598
451.5	0.00498513	0.0032547	0.00332295	0.000190596
451.6	0.00497887	0.0032517	0.00332093	0.000202046
451.7	0.0049588	0.00324664	0.00330768	0.000211939
451.8	0.00496024	0.00324602	0.00330713	0.000217992
451.9	0.00495161	0.00325209	0.00332033	0.000218981
452	0.00494472	0.0032493	0.00332917	0.000217121
452.1	0.00493216	0.00325063	0.00332187	0.000231555
452.2	0.00492753	0.00325186	0.00332104	0.000245057
452.3	0.00491419	0.00324588	0.00332666	0.000247201
452.4	0.00489803	0.00324173	0.00332318	0.000246123
452.5	0.0049002	0.00324364	0.00332131	0.000259014
452.6	0.00488492	0.00323634	0.00331089	0.000250052
452.7	0.00489193	0.00325308	0.00332032	0.000248808
452.8	0.00488715	0.00325101	0.00332166	0.000246778
452.9	0.00487603	0.00323812	0.00331641	0.000239995
453	0.00486341	0.00323841	0.00329866	0.000233237
453.1	0.0048434	0.00322059	0.00327316	0.000242496
453.2	0.00482441	0.00320893	0.00326325	0.000237556
453.3	0.00481399	0.00321687	0.0032739	0.000219277
453.4	0.00480535	0.0032201	0.00326447	0.000223711
453.5	0.00479683	0.00322319	0.00326488	0.000220635
453.6	0.0047895	0.00321993	0.00325336	0.000222435
453.7	0.00478929	0.00322274	0.00325225	0.000228641
453.8	0.00478837	0.00322936	0.0032523	0.000227172
453.9	0.00478089	0.00322575	0.00325066	0.000230903
454	0.00477714	0.00322007	0.00325551	0.000230786
454.1	0.00476867	0.00322077	0.0032587	0.000222118
454.2	0.00476081	0.00321575	0.00326447	0.000226936
454.3	0.00475522	0.00321288	0.0032638	0.000219564
454.4	0.00474819	0.00323331	0.0032742	0.000225678
454.5	0.00474454	0.00323311	0.00328225	0.000222463
454.6	0.00473901	0.0032108	0.00328058	0.000216701
454.7	0.00473467	0.00319987	0.00328038	0.000211698
454.8	0.00472337	0.00319359	0.00327545	0.00019973
454.9	0.00471192	0.0031835	0.00327845	0.000207034
455	0.00470684	0.00317772	0.00328034	0.000197491
455.1	0.00469575	0.0031652	0.00328005	0.000203432
455.2	0.00469559	0.00317978	0.00328664	0.000217299
455.3	0.00469401	0.00318126	0.00328093	0.000213741
455.4	0.00468199	0.00319674	0.00327441	0.000205143
455.5	0.00469084	0.00320587	0.00328054	0.000196302
455.6	0.00468451	0.00321066	0.00329433	0.000208056
455.7	0.00468842	0.00321959	0.00329529	0.000202647
455.8	0.00467329	0.00321832	0.00328509	0.000223292
455.9	0.00467301	0.00321758	0.00329168	0.000230597
456	0.00467186	0.00321253	0.00328999	0.000242894
456.1	0.00468515	0.00322855	0.00329698	0.0002486
456.2	0.00468669	0.00322759	0.00329997	0.000256497
456.3	0.00469226	0.0032248	0.0033108	0.000262672
456.4	0.00468331	0.00321455	0.00330503	0.000251879
456.5	0.00468131	0.00322115	0.00330184	0.000249768
456.6	0.00467358	0.00322119	0.00329641	0.000261746
456.7	0.00467568	0.00322797	0.00330596	0.000252488
456.8	0.00468676	0.00322824	0.00331271	0.000245858
456.9	0.00467272	0.00321491	0.00329947	0.000238481
457	0.00466571	0.00320487	0.00328344	0.000217325
457.1	0.0046748	0.00322438	0.0032951	0.000216771
457.2	0.00466479	0.00320838	0.00328689	0.000213205
457.3	0.00466136	0.00321953	0.00327541	0.000216745
457.4	0.00464861	0.00322175	0.00327215	0.000226807
457.5	0.00465721	0.00323216	0.00326441	0.000214084
457.6	0.00464908	0.00322481	0.00325896	0.000212685
457.7	0.00464671	0.00322735	0.0032493	0.000212755
457.8	0.00464389	0.0032198	0.00323737	0.000215053
457.9	0.00463667	0.00321712	0.0032248	0.00021957
458	0.00463633	0.003206	0.00322397	0.000226902
458.1	0.00463274	0.00320106	0.00321689	0.000226325
458.2	0.00463797	0.0032082	0.00323013	0.000230812
458.3	0.00463224	0.00321306	0.00322054	0.000221931
458.4	0.00463107	0.00320162	0.00322452	0.00022926
458.5	0.00462884	0.00320256	0.00322517	0.000236764
458.6	0.00461164	0.00319639	0.00322267	0.000242485
458.7	0.00460645	0.00320064	0.00321368	0.000248093
458.8	0.00461867	0.00320292	0.00321888	0.000259789
458.9	0.00462519	0.00321142	0.0032233	0.000263228
459	0.00463025	0.00320501	0.00320659	0.000270803
459.1	0.00462992	0.00320091	0.00318531	0.000282525
459.2	0.00463402	0.0031994	0.0031837	0.00028512
459.3	0.00464055	0.00319596	0.00319526	0.000284187
459.4	0.0046456	0.00318467	0.00318389	0.000292709
459.5	0.00464975	0.00318923	0.00318765	0.000290136
459.6	0.00464618	0.00318532	0.00318734	0.000281282
459.7	0.00465965	0.00318759	0.00319232	0.000289241
459.8	0.00465344	0.00316976	0.00317433	0.000294838
459.9	0.00465458	0.00316277	0.00317247	0.000297791
460	0.00466815	0.00316052	0.00317294	0.000302939
460.1	0.00467786	0.00316104	0.00318706	0.000310894
460.2	0.00469335	0.0031728	0.0032073	0.000303555
460.3	0.00471467	0.00318858	0.00322693	0.000293887
460.4	0.00472992	0.00318942	0.00322864	0.00030057
460.5	0.00473883	0.00319303	0.00323782	0.000297326
460.6	0.00474454	0.00318368	0.00323057	0.000295638
460.7	0.00474841	0.00318931	0.00322634	0.000287023
460.8	0.00475738	0.00318787	0.00323779	0.000281097
460.9	0.0047607	0.00317544	0.00324771	0.000278423
461	0.00477362	0.00318023	0.00325777	0.000272954
461.1	0.00478297	0.00317884	0.00326148	0.000269966
461.2	0.00479556	0.00318957	0.00327153	0.000273197
461.3	0.00480852	0.0031916	0.00328112	0.000266612
461.4	0.00481734	0.00319372	0.00328407	0.000274987
461.5	0.00481687	0.00318431	0.00329335	0.000276878
461.6	0.00482431	0.00318285	0.00330307	0.000285286
461.7	0.00482755	0.00317586	0.00330734	0.000294927
461.8	0.00483187	0.0031783	0.00331991	0.000301295
461.9	0.00483952	0.00318369	0.00332417	0.0003041
462	0.00484882	0.00319569	0.00333476	0.000311802
462.1	0.00485723	0.00320134	0.00333387	0.000319579
462.2	0.00486504	0.00320128	0.00334185	0.000323983
462.3	0.00486411	0.00319687	0.00334404	0.00032245
462.4	0.00487693	0.00321744	0.00337111	0.000318124
462.5	0.00488602	0.00320802	0.00337402	0.000324274
462.6	0.00488461	0.00320837	0.00338119	0.000330483
462.7	0.00487918	0.00320184	0.0033816	0.00032711
462.8	0.00487819	0.00320704	0.00338656	0.000327135
462.9	0.00487967	0.00320538	0.00338656	0.000312549
463	0.00487548	0.00320457	0.00337431	0.000310963
463.1	0.00488228	0.00320826	0.00337684	0.000296965
463.2	0.00487047	0.00320877	0.00338026	0.000287134
463.3	0.00485728	0.00320416	0.00337416	0.000285363
463.4	0.00484015	0.00319246	0.00336836	0.000278943
463.5	0.00483039	0.0031895	0.00337191	0.000275242
463.6	0.00481589	0.00317473	0.00336881	0.000278774
463.7	0.00481892	0.00317653	0.00337313	0.000280486
463.8	0.00480794	0.00316955	0.0033674	0.000283716
463.9	0.00478267	0.00316025	0.00334708	0.000281975
464	0.00477924	0.00315741	0.00334069	0.000288252
464.1	0.00476472	0.00315481	0.00333221	0.000292137
464.2	0.00474958	0.00314115	0.00331909	0.000293946
464.3	0.00474685	0.00314238	0.00331432	0.000298515
464.4	0.00474055	0.00314476	0.00331231	0.000289225
464.5	0.00473468	0.00314514	0.0032995	0.00028434
464.6	0.00471768	0.00313617	0.00329479	0.000296537
464.7	0.00470649	0.00312687	0.0032799	0.000308923
[truncated: 2,653 more rows]

## Sheet: Figure 2k
Figure 1k: HPLC trace of Tyr and dityrosine
Tyr		Tyr + CuS-I + H2O2
Time (min)	Intensity (a.u.)	Time (min)	Intensity (a.u.)
5.0052	0.310421	5.00403	25.9813
5.01187	0.310421	5.01123	25.9734
5.01853	0.310421	5.01843	25.9627
5.0252	0.30899	5.02563	25.9506
5.03187	0.30756	5.03283	25.9391
5.03853	0.306606	5.04003	25.9303
5.0452	0.305653	5.04723	25.9264
5.05187	0.304699	5.05443	25.9282
5.05853	0.303745	5.06163	25.9353
5.0652	0.302315	5.06883	25.9466
5.07187	0.300884	5.07603	25.9603
5.07853	0.299931	5.08323	25.9748
5.0852	0.299454	5.09043	25.9887
5.09187	0.2985	5.09763	26.0004
5.09853	0.29707	5.10483	26.0089
5.1052	0.295639	5.11203	26.0141
5.11187	0.294685	5.11923	26.0166
5.11853	0.294209	5.12643	26.0174
5.1252	0.293255	5.13363	26.0164
5.13187	0.292301	5.14083	26.0132
5.13853	0.291348	5.14803	26.0071
5.1452	0.290871	5.15523	25.9979
5.15187	0.290871	5.16243	25.986
5.15853	0.290394	5.16963	25.9721
5.1652	0.289917	5.17683	25.9571
5.17187	0.288963	5.18403	25.9424
5.17853	0.288486	5.19123	25.9297
5.1852	0.287533	5.19843	25.9209
5.19187	0.286579	5.20563	25.9171
5.19853	0.285625	5.21283	25.9187
5.2052	0.284195	5.22003	25.9254
5.21187	0.283718	5.22723	25.9358
5.21853	0.282764	5.23443	25.9481
5.2252	0.282288	5.24163	25.9601
5.23187	0.281334	5.24883	25.97
5.23853	0.281334	5.25603	25.9771
5.2452	0.28038	5.26323	25.9816
5.25187	0.279427	5.27043	25.9844
5.25853	0.277996	5.27763	25.9863
5.2652	0.277519	5.28483	25.9886
5.27187	0.277519	5.29203	25.9927
5.27853	0.277519	5.29923	26.0001
5.2852	0.276566	5.30643	26.0114
5.29187	0.275612	5.31363	26.0257
5.29853	0.275135	5.32083	26.0414
5.3052	0.274658	5.32803	26.0568
5.31187	0.273228	5.33523	26.0708
5.31853	0.27132	5.34243	26.0823
5.3252	0.270367	5.34963	26.0905
5.33187	0.269413	5.35683	26.0949
5.33853	0.268459	5.36403	26.0956
5.3452	0.267506	5.37123	26.0938
5.35187	0.266552	5.37843	26.0906
5.35853	0.266075	5.38563	26.0868
5.3652	0.265598	5.39283	26.0829
5.37187	0.264645	5.40003	26.0791
5.37853	0.264168	5.40724	26.0757
5.3852	0.263214	5.41444	26.073
5.39187	0.26226	5.42164	26.071
5.39853	0.261307	5.42884	26.0702
5.4052	0.261784	5.43604	26.0709
5.41187	0.26226	5.44323	26.0734
5.41853	0.263214	5.45043	26.078
5.4252	0.263691	5.45763	26.0841
5.43187	0.264168	5.46483	26.0904
5.43853	0.264168	5.47203	26.0949
5.4452	0.263214	5.47924	26.0956
5.45187	0.263214	5.48644	26.0908
5.45853	0.263214	5.49364	26.0798
5.4652	0.263691	5.50084	26.0636
5.47187	0.264645	5.50803	26.0442
5.47853	0.266075	5.51523	26.0243
5.4852	0.267506	5.52243	26.0069
5.49187	0.268936	5.52963	25.9943
5.49853	0.268459	5.53683	25.9884
5.5052	0.267506	5.54404	25.9898
5.51187	0.267506	5.55124	25.9979
5.51853	0.267982	5.55844	26.0109
5.5252	0.268459	5.56564	26.0268
5.53187	0.269413	5.57284	26.0436
5.53853	0.270844	5.58004	26.0594
5.5452	0.271797	5.58724	26.0728
5.55187	0.272274	5.59444	26.0826
5.55853	0.270844	5.60164	26.0877
5.5652	0.269413	5.60884	26.0879
5.57187	0.268459	5.61604	26.0828
5.57853	0.267029	5.62324	26.0733
5.5852	0.265121	5.63044	26.0608
5.59187	0.263691	5.63764	26.0477
5.59853	0.263214	5.64484	26.0363
5.6052	0.263691	5.65204	26.0282
5.61187	0.263691	5.65924	26.0245
5.61853	0.263214	5.66644	26.0253
5.6252	0.263214	5.67364	26.03
5.63187	0.264168	5.68084	26.0364
5.63853	0.264645	5.68804	26.0418
5.6452	0.263214	5.69524	26.0429
5.65187	0.261307	5.70244	26.0378
5.65853	0.260353	5.70964	26.0257
5.6652	0.260353	5.71684	26.0074
5.67187	0.260353	5.72404	25.9847
5.67853	0.259876	5.73124	25.9598
5.6852	0.258923	5.73844	25.9355
5.69187	0.257492	5.74564	25.9144
5.69853	0.256538	5.75284	25.8988
5.7052	0.255108	5.76004	25.8896
5.71187	0.253677	5.76724	25.8868
5.71853	0.252724	5.77444	25.8889
5.7252	0.252724	5.78164	25.8944
5.73187	0.252724	5.78884	25.9019
5.73853	0.253201	5.79604	25.9101
5.7452	0.253201	5.80324	25.9183
5.75187	0.253677	5.81044	25.9255
5.75853	0.254154	5.81764	25.9317
5.7652	0.254154	5.82484	25.937
5.77187	0.253677	5.83204	25.9425
5.77853	0.252724	5.83924	25.9483
5.7852	0.251293	5.84644	25.9544
5.79187	0.249386	5.85364	25.9602
5.79853	0.247478	5.86084	25.9659
5.8052	0.246048	5.86804	25.9718
5.81187	0.245094	5.87524	25.9784
5.81853	0.243664	5.88244	25.9856
5.8252	0.243664	5.88964	25.9932
5.83187	0.244141	5.89684	26.001
5.83853	0.244617	5.90404	26.0092
5.8452	0.245094	5.91124	26.0174
5.85187	0.245571	5.91844	26.0246
5.85853	0.246048	5.92564	26.0297
5.8652	0.246048	5.93284	26.0322
5.87187	0.246048	5.94004	26.0323
5.87853	0.245571	5.94724	26.0307
5.8852	0.246048	5.95444	26.0282
5.89187	0.247002	5.96164	26.0253
5.89853	0.248909	5.96884	26.0225
5.9052	0.249863	5.97604	26.0202
5.91187	0.25034	5.98324	26.0185
5.91853	0.250816	5.99044	26.0171
5.9252	0.25034	5.99764	26.0148
5.93187	0.249863	6.00484	26.0109
5.93853	0.248909	6.01204	26.0051
5.9452	0.248432	6.01924	25.9981
5.95187	0.248909	6.02644	25.991
5.95853	0.249386	6.03364	25.9849
5.9652	0.249863	6.04084	25.9808
5.97187	0.25034	6.04804	25.9792
5.97853	0.250816	6.05524	25.9805
5.9852	0.250816	6.06244	25.9848
5.99187	0.25177	6.06964	25.9916
5.99853	0.253201	6.07684	25.9996
6.0052	0.253677	6.08404	26.0078
6.01187	0.254154	6.09124	26.0156
6.01853	0.254154	6.09844	26.0234
6.0252	0.253677	6.10564	26.032
6.03187	0.253677	6.11284	26.0419
6.03853	0.253201	6.12004	26.0531
6.0452	0.252724	6.12724	26.0651
6.05187	0.252724	6.13444	26.0774
6.05853	0.253201	6.14164	26.0891
6.0652	0.253201	6.14884	26.099
6.07187	0.253201	6.15604	26.1058
6.07853	0.252724	6.16324	26.1077
6.0852	0.252724	6.17044	26.1045
6.09187	0.252247	6.17764	26.0965
6.09853	0.251293	6.18484	26.0851
6.1052	0.250816	6.19204	26.0714
6.11187	0.251293	6.19924	26.056
6.11853	0.25177	6.20644	26.0395
6.1252	0.25177	6.21364	26.0227
6.13187	0.25177	6.22084	26.0063
6.13853	0.25177	6.22804	25.9903
6.1452	0.25177	6.23524	25.9744
6.15187	0.25177	6.24244	25.9581
6.15853	0.251293	6.24964	25.9417
6.1652	0.251293	6.25684	25.9261
6.17187	0.251293	6.26404	25.9125
6.17853	0.252247	6.27124	25.902
6.1852	0.253677	6.27844	25.8954
6.19187	0.254631	6.28564	25.8934
6.19853	0.255585	6.29284	25.8965
6.2052	0.256538	6.30004	25.9042
6.21187	0.257492	6.30724	25.9151
6.21853	0.257969	6.31444	25.9263
6.2252	0.257492	6.32164	25.9349
6.23187	0.257015	6.32884	25.9382
6.23853	0.256538	6.33604	25.9346
6.2452	0.256062	6.34324	25.9236
6.25187	0.255585	6.35044	25.9062
6.25853	0.255108	6.35764	25.8845
6.2652	0.254631	6.36484	25.8621
6.27187	0.254154	6.37204	25.8432
6.27853	0.253201	6.37924	25.8313
6.2852	0.253201	6.38644	25.8293
6.29187	0.254154	6.39364	25.8379
6.29853	0.255108	6.40084	25.8563
6.3052	0.256538	6.40804	25.882
6.31187	0.257969	6.41524	25.9116
6.31853	0.258923	6.42244	25.9413
6.3252	0.259399	6.42964	25.9679
6.33187	0.258923	6.43684	25.9891
6.33853	0.258446	6.44404	26.0031
6.3452	0.258446	6.45124	26.0097
6.35187	0.258923	6.45844	26.0094
6.35853	0.258446	6.46564	26.0039
6.3652	0.257969	6.47284	25.9953
6.37187	0.257015	6.48004	25.9853
6.37853	0.256062	6.48724	25.9752
6.3852	0.254631	6.49444	25.9658
6.39187	0.253677	6.50164	25.958
6.39853	0.253201	6.50884	25.9524
6.4052	0.253677	6.51604	25.9498
6.41187	0.255108	6.52324	25.9505
6.41853	0.256538	6.53044	25.9548
6.4252	0.257969	6.53764	25.9623
6.43187	0.259399	6.54484	25.9728
6.43853	0.260353	6.55204	25.9861
6.4452	0.26083	6.55924	26.0018
6.45187	0.261784	6.56644	26.0188
6.45853	0.264168	6.57364	26.0354
6.4652	0.267029	6.58084	26.0499
6.47187	0.270367	6.58804	26.0607
6.47853	0.273705	6.59524	26.0672
6.4852	0.277042	6.60244	26.0692
6.49187	0.279903	6.60964	26.0668
6.49853	0.281811	6.61684	26.0604
6.5052	0.282764	6.62404	26.0506
6.51187	0.285149	6.63124	26.0385
6.51853	0.288486	6.63844	26.0257
6.5252	0.292301	6.64564	26.0135
6.53187	0.296116	6.65284	26.0023
6.53853	0.299931	6.66004	25.9919
6.5452	0.304222	6.66724	25.982
6.55187	0.307083	6.67444	25.9726
6.55853	0.308514	6.68164	25.9642
6.5652	0.30899	6.68884	25.9569
6.57187	0.310421	6.69604	25.9512
6.57853	0.312328	6.70324	25.9477
6.5852	0.314236	6.71044	25.9471
6.59187	0.31662	6.71764	25.9499
6.59853	0.319958	6.72484	25.9559
6.6052	0.322819	6.73204	25.9642
6.61187	0.325203	6.73924	25.9733
6.61853	0.326633	6.74644	25.9814
6.6252	0.327587	6.75364	25.9867
6.63187	0.328064	6.76084	25.988
6.63853	0.329018	6.76804	25.9848
6.6452	0.329971	6.77524	25.9772
6.65187	0.331402	6.78244	25.9664
6.65853	0.332832	6.78964	25.9541
6.6652	0.335217	6.79684	25.9424
6.67187	0.337124	6.80404	25.9334
6.67853	0.339508	6.81124	25.9282
6.6852	0.340939	6.81844	25.9274
6.69187	0.341892	6.82564	25.9304
6.69853	0.343323	6.83284	25.9365
6.7052	0.344753	6.84004	25.9444
6.71187	0.346661	6.84724	25.9532
6.71853	0.348568	6.85444	25.9615
6.7252	0.351429	6.86164	25.9683
6.73187	0.355244	6.86884	25.973
6.73853	0.359058	6.87604	25.9757
6.7452	0.36335	6.88324	25.9766
6.75187	0.367641	6.89044	25.9761
6.75853	0.37241	6.89764	25.9741
6.7652	0.377178	6.90484	25.9715
6.77187	0.381947	6.91204	25.9691
6.77853	0.386715	6.91924	25.9681
6.7852	0.391006	6.92644	25.9693
6.79187	0.394821	6.93364	25.973
6.79853	0.398636	6.94084	25.9787
6.8052	0.402451	6.94804	25.9855
6.81187	0.406265	6.95524	25.9918
6.81853	0.409603	6.96244	25.9958
6.8252	0.412464	6.96964	25.9953
6.83187	0.415802	6.97684	25.9892
6.83853	0.419617	6.98405	25.9773
6.8452	0.423431	6.99125	25.9602
6.85187	0.426769	6.99845	25.9394
6.85853	0.430107	7.00565	25.9163
6.8652	0.433922	7.01285	25.8929
6.87187	0.437737	7.02004	25.8708
6.87853	0.442028	7.02724	25.8513
6.8852	0.446796	7.03444	25.8346
6.89187	0.451088	7.04164	25.8206
6.89853	0.455856	7.04885	25.8087
6.9052	0.462532	7.05605	25.7985
6.91187	0.463963	7.06325	25.7902
6.91853	0.43869	7.07045	25.7839
6.9252	0.363827	7.07765	25.7796
6.93187	0.231266	7.08484	25.7769
6.93853	0.053883	7.09204	25.7756
6.9452	-0.14877	7.09924	25.7758
6.95187	-0.35524	7.10644	25.7774
6.95853	-0.53406	7.11365	25.7798
6.9652	-0.65756	7.12085	25.7823
6.97187	-0.71621	7.12805	25.7841
6.97853	-0.72193	7.13525	25.7853
6.9852	-0.69332	7.14245	25.7863
6.99187	-0.64659	7.14965	25.7876
6.99853	-0.5908	7.15685	25.7893
7.0052	-0.53167	7.16405	25.7917
7.01187	-0.47159	7.17125	25.795
7.01853	-0.41342	7.17845	25.799
7.0252	-0.35858	7.18565	25.8033
7.03187	-0.30899	7.19285	25.8069
7.03853	-0.26512	7.20005	25.8088
7.0452	-0.22697	7.20725	25.8092
7.05187	-0.19407	7.21445	25.8084
7.05853	-0.16499	7.22165	25.8065
7.0652	-0.13876	7.22885	25.8035
7.07187	-0.11444	7.23605	25.7997
7.07853	-0.09155	7.24325	25.7959
7.0852	-0.06962	7.25045	25.7927
7.09187	-0.04911	7.25765	25.7899
7.09853	-0.03099	7.26485	25.787
7.1052	-0.01526	7.27205	25.7836
7.11187	-0.00191	7.27925	25.78
7.11853	0.010014	7.28645	25.7775
7.1252	0.020027	7.29365	25.777
7.13187	0.029087	7.30085	25.7789
7.13853	0.03767	7.30805	25.7826
7.1452	0.045776	7.31525	25.7873
7.15187	0.052452	7.32245	25.7921
7.15853	0.05722	7.32965	25.7959
7.1652	0.061035	7.33685	25.7979
7.17187	0.064373	7.34405	25.7972
7.17853	0.067234	7.35125	25.7938
7.1852	0.069618	7.35845	25.7885
7.19187	0.072479	7.36565	25.7829
7.19853	0.077248	7.37285	25.7792
7.2052	0.082493	7.38005	25.7784
7.21187	0.088692	7.38725	25.781
7.21853	0.094891	7.39445	25.7863
7.2252	0.101566	7.40165	25.7931
7.23187	0.107288	7.40885	25.8004
7.23853	0.11158	7.41605	25.807
7.2452	0.114918	7.42325	25.8122
7.25187	0.117302	7.43045	25.8156
7.25853	0.118732	7.43765	25.8171
7.2652	0.119686	7.44485	25.8173
7.27187	0.120163	7.45205	25.8169
7.27853	0.120163	7.45925	25.8165
7.2852	0.12064	7.46645	25.8166
7.29187	0.120163	7.47365	25.8172
7.29853	0.118732	7.48085	25.8181
7.3052	0.116825	7.48805	25.8193
7.31187	0.114441	7.49525	25.8208
7.31853	0.112057	7.50245	25.8225
7.3252	0.109673	7.50965	25.8242
7.33187	0.107288	7.51685	25.8257
7.33853	0.105858	7.52405	25.8263
7.3452	0.104904	7.53125	25.8254
7.35187	0.104427	7.53845	25.8222
7.35853	0.104427	7.54565	25.8162
7.3652	0.104904	7.55285	25.8074
7.37187	0.106335	7.56005	25.7968
7.37853	0.109196	7.56725	25.786
7.3852	0.113487	7.57445	25.7765
7.39187	0.118732	7.58165	25.7697
7.39853	0.123978	7.58885	25.7666
7.4052	0.128269	7.59605	25.7678
7.41187	0.130653	7.60325	25.7727
7.41853	0.13113	7.61045	25.7801
7.4252	0.129223	7.61765	25.7884
7.43187	0.125885	7.62485	25.7959
7.43853	0.121593	7.63205	25.8015
7.4452	0.116825	7.63925	25.8047
7.45187	0.11158	7.64645	25.8057
7.45853	0.106335	7.65365	25.8051
7.4652	0.101089	7.66085	25.8034
7.47187	0.095367	7.66805	25.8013
7.47853	0.090122	7.67525	25.7992
7.4852	0.0844	7.68245	25.7975
7.49187	0.079155	7.68965	25.796
7.49853	0.07534	7.69685	25.7943
7.5052	0.072956	7.70405	25.7919
7.51187	0.071049	7.71125	25.7886
7.51853	0.069618	7.71845	25.7847
7.5252	0.069618	7.72565	25.7805
7.53187	0.070095	7.73285	25.7763
7.53853	0.070572	7.74005	25.7723
7.5452	0.070572	7.74725	25.7689
7.55187	0.069618	7.75445	25.7664
7.55853	0.068188	7.76165	25.7653
7.5652	0.065804	7.76885	25.7654
7.57187	0.063419	7.77605	25.766
7.57853	0.061035	7.78325	25.7661
7.5852	0.058651	7.79045	25.7647
7.59187	0.05722	7.79765	25.7613
7.59853	0.056267	7.80485	25.7554
7.6052	0.05579	7.81205	25.7471
7.61187	0.053883	7.81925	25.7366
7.61853	0.051498	7.82645	25.7244
7.6252	0.048161	7.83365	25.7116
7.63187	0.043869	7.84085	25.6998
7.63853	0.038624	7.84805	25.6901
7.6452	0.033379	7.85525	25.6833
7.65187	0.027657	7.86245	25.6797
7.65853	0.022411	7.86965	25.679
7.6652	0.017166	7.87685	25.6809
7.67187	0.012875	7.88405	25.6853
7.67853	0.009537	7.89125	25.6921
7.6852	0.007629	7.89845	25.7005
7.69187	0.006199	7.90565	25.7095
7.69853	0.005245	7.91285	25.718
7.7052	0.004292	7.92005	25.7256
7.71187	0.002384	7.92725	25.7322
7.71853	0	7.93445	25.738
7.7252	-0.00286	7.94165	25.7429
7.73187	-0.0062	7.94885	25.7473
7.73853	-0.00906	7.95605	25.7515
7.7452	-0.01192	7.96325	25.7559
7.75187	-0.01478	7.97045	25.7605
7.75853	-0.01764	7.97765	25.7644
7.7652	-0.01955	7.98485	25.7667
7.77187	-0.02098	7.99205	25.7663
7.77853	-0.02241	7.99925	25.7629
7.7852	-0.02241	8.00645	25.7562
7.79187	-0.02098	8.01365	25.7469
7.79853	-0.01812	8.02085	25.7365
7.8052	-0.01478	8.02805	25.7265
7.81187	-0.01049	8.03525	25.7186
7.81853	-0.00572	8.04245	25.7137
7.8252	-0.00095	8.04965	25.7119
7.83187	0.003338	8.05685	25.7124
7.83853	0.005245	8.06405	25.7139
7.8452	0.006199	8.07125	25.715
7.85187	0.005722	8.07845	25.7141
7.85853	0.004768	8.08565	25.7103
7.8652	0.002384	8.09285	25.7037
7.87187	-0.00048	8.10005	25.6954
7.87853	-0.00381	8.10725	25.6871
7.8852	-0.00715	8.11445	25.6809
7.89187	-0.01097	8.12165	25.6785
7.89853	-0.01478	8.12885	25.6808
7.9052	-0.01907	8.13605	25.6882
7.91187	-0.02432	8.14325	25.7003
7.91853	-0.03099	8.15045	25.7159
7.9252	-0.03862	8.15765	25.7334
7.93187	-0.04625	8.16485	25.7507
7.93853	-0.05436	8.17205	25.7657
7.9452	-0.06247	8.17925	25.7763
7.95187	-0.0701	8.18645	25.7814
7.95853	-0.07772	8.19365	25.7805
7.9652	-0.08535	8.20085	25.7742
7.97187	-0.09298	8.20805	25.7636
7.97853	-0.09966	8.21525	25.7501
7.9852	-0.10538	8.22245	25.7348
7.99187	-0.1092	8.22965	25.7195
7.99853	-0.11158	8.23685	25.7059
8.0052	-0.11253	8.24405	25.6953
8.01187	-0.11206	8.25125	25.6879
8.01853	-0.1111	8.25845	25.6833
8.0252	-0.11015	8.26565	25.6806
8.03187	-0.10967	8.27285	25.6794
8.03853	-0.11015	8.28005	25.6798
8.0452	-0.1111	8.28725	25.6816
8.05187	-0.11253	8.29445	25.6846
8.05853	-0.11444	8.30165	25.688
8.0652	-0.11683	8.30885	25.6916
8.07187	-0.11873	8.31605	25.6955
8.07853	-0.12112	8.32325	25.6995
8.0852	-0.1235	8.33045	25.7033
8.09187	-0.12589	8.33765	25.7061
8.09853	-0.12732	8.34485	25.7073
8.1052	-0.12732	8.35205	25.7072
8.11187	-0.12589	8.35925	25.7066
8.11853	-0.12112	8.36645	25.7064
8.1252	-0.11444	8.37365	25.7073
8.13187	-0.10729	8.38085	25.7097
8.13853	-0.10109	8.38805	25.7137
8.1452	-0.0968	8.39525	25.7189
8.15187	-0.09489	8.40245	25.7251
8.15853	-0.09489	8.40965	25.7314
8.1652	-0.09871	8.41685	25.7371
8.17187	-0.10395	8.42405	25.7411
8.17853	-0.11015	8.43125	25.7427
8.1852	-0.11587	8.43845	25.7414
8.19187	-0.12112	8.44565	25.7372
8.19853	-0.12636	8.45285	25.7305
8.2052	-0.13161	8.46005	25.7217
8.21187	-0.13685	8.46725	25.7111
8.21853	-0.1421	8.47445	25.699
8.2252	-0.1483	8.48165	25.686
8.23187	-0.15497	8.48885	25.6728
8.23853	-0.16117	8.49605	25.6603
8.2452	-0.16642	8.50325	25.6491
8.25187	-0.17023	8.51045	25.6395
8.25853	-0.17262	8.51765	25.6319
8.2652	-0.17452	8.52486	25.6267
8.27187	-0.17548	8.53205	25.6239
8.27853	-0.175	8.53926	25.6231
8.2852	-0.175	8.54645	25.6232
8.29187	-0.17452	8.55365	25.6235
8.29853	-0.17309	8.56086	25.6234
8.3052	-0.17118	8.56805	25.6226
8.31187	-0.16928	8.57526	25.6206
8.31853	-0.16737	8.58245	25.6171
8.3252	-0.16594	8.58966	25.6119
8.33187	-0.16403	8.59685	25.6059
8.33853	-0.16165	8.60406	25.6004
8.3452	-0.15974	8.61125	25.5967
8.35187	-0.15831	8.61846	25.5956
8.35853	-0.15736	8.62566	25.5981
8.3652	-0.15688	8.63285	25.6058
8.37187	-0.15688	8.64006	25.6201
8.37853	-0.1564	8.64725	25.642
8.3852	-0.15593	8.65446	25.6713
8.39187	-0.15497	8.66165	25.7066
8.39853	-0.15354	8.66886	25.7463
8.4052	-0.15259	8.67606	25.7888
8.41187	-0.15163	8.68326	25.8321
8.41853	-0.15163	8.69046	25.8739
8.4252	-0.15354	8.69766	25.9118
8.43187	-0.15736	8.70486	25.9439
8.43853	-0.16308	8.71206	25.9695
8.4452	-0.1688	8.71926	25.9888
8.45187	-0.17548	8.72646	26.0028
8.45853	-0.18263	8.73366	26.0125
8.4652	-0.18883	8.74086	26.019
8.47187	-0.19407	8.74806	26.0236
8.47853	-0.19836	8.75526	26.0275
8.4852	-0.20313	8.76246	26.0317
8.49187	-0.20885	8.76966	26.0367
8.49853	-0.21505	8.77686	26.042
8.5052	-0.22125	8.78406	26.0464
8.51187	-0.22745	8.79126	26.0488
8.51853	-0.23317	8.79846	26.0484
8.5252	-0.23794	8.80566	26.0447
8.53187	-0.2408	8.81286	26.0376
8.53853	-0.24271	8.82006	26.0274
8.5452	-0.24319	8.82726	26.0152
8.55187	-0.24366	8.83446	26.0036
8.55853	-0.24319	8.84166	25.9957
8.5652	-0.24223	8.84886	25.9953
8.57187	-0.24128	8.85606	26.0055
8.57853	-0.2408	8.86326	26.029
8.5852	-0.23699	8.87046	26.0678
8.59187	-0.19455	8.87766	26.1239
8.59853	0.082493	8.88486	26.1984
8.6052	1.12104	8.89206	26.291
8.61187	3.72315	8.89926	26.4002
8.61853	8.63504	8.90646	26.5235
8.6252	16.2187	8.91366	26.6586
8.63187	26.4006	8.92086	26.8042
8.63853	38.7349	8.92806	26.9595
8.6452	52.3896	8.93526	27.1238
8.65187	66.2608	8.94246	27.2964
8.65853	79.3138	8.94966	27.4764
8.6652	90.919	8.95686	27.6623
8.67187	100.873	8.96406	27.8511
8.67853	109.206	8.97126	28.0379
8.6852	116.026	8.97846	28.2155
8.69187	121.464	8.98566	28.3747
8.69853	125.657	8.99286	28.5063
8.7052	128.739	9.00006	28.6019
8.71187	130.843	9.00726	28.6557
8.71853	132.091	9.01446	28.665
8.7252	132.594	9.02166	28.6304
8.73187	132.45	9.02886	28.5554
8.73853	131.746	9.03606	28.4461
8.7452	130.553	9.04326	28.3106
8.75187	128.931	9.05046	28.1578
8.75853	126.932	9.05766	27.9963
8.7652	124.601	9.06486	27.8335
8.77187	121.981	9.07206	27.6748
8.77853	119.111	9.07926	27.5244
8.7852	116.023	9.08646	27.3854
8.79187	112.752	9.09366	27.2603
8.79853	109.331	9.10086	27.15
8.8052	105.791	9.10806	27.054
8.81187	102.165	9.11526	26.9708
8.81853	98.4831	9.12246	26.8986
8.8252	94.7762	9.12966	26.8357
8.83187	91.0745	9.13686	26.7804
8.83853	87.409	9.14406	26.7309
8.8452	83.808	9.15126	26.6849
8.85187	80.2984	9.15846	26.6413
8.85853	76.9067	9.16566	26.5996
8.8652	73.6575	9.17286	26.56
8.87187	70.5724	9.18006	26.5224
8.87853	67.6675	9.18726	26.4863
8.8852	64.9552	9.19446	26.4507
8.89187	62.4413	9.20166	26.4152
8.89853	60.1253	9.20886	26.3799
8.9052	57.9977	9.21606	26.345
8.91187	56.0446	9.22326	26.3106
8.91853	54.2498	9.23046	26.2767
8.9252	52.599	9.23766	26.244
8.93187	51.0778	9.24486	26.214
8.93853	49.6788	9.25206	26.1885
8.9452	48.3956	9.25926	26.169
8.95187	47.2274	9.26646	26.156
8.95853	46.1698	9.27366	26.1494
8.9652	45.2166	9.28086	26.1489
8.97187	44.3573	9.28806	26.1533
8.97853	43.5796	9.29526	26.1607
8.9852	42.8743	9.30246	26.1677
8.99187	42.2339	9.30966	26.1708
8.99853	41.6532	9.31686	26.1673
9.0052	41.1305	9.32406	26.1556
9.01187	40.6666	9.33126	26.1353
9.01853	40.2622	9.33846	26.1068
9.0252	39.916	9.34566	26.0715
9.03187	39.6228	9.35286	26.0321
9.03853	39.3715	9.36006	25.9913
9.0452	39.1474	9.36726	25.952
9.05187	38.9309	9.37446	25.9155
9.05853	38.6992	9.38166	25.8827
9.0652	38.4254	9.38886	25.8533
9.07187	38.085	9.39606	25.8272
9.07853	37.6577	9.40326	25.8039
9.0852	37.1299	9.41046	25.7828
9.09187	36.4947	9.41766	25.7636
9.09853	35.7537	9.42486	25.7466
9.1052	34.9121	9.43206	25.7324
9.11187	33.9813	9.43926	25.7214
9.11853	32.9742	9.44646	25.7135
9.1252	31.909	9.45366	25.7079
9.13187	30.8013	9.46086	25.7035
9.13853	29.6683	9.46806	25.6986
9.1452	28.5263	9.47526	25.6915
9.15187	27.391	9.48246	25.6807
9.15853	26.2737	9.48966	25.6651
9.1652	25.1841	9.49686	25.6445
9.17187	24.1275	9.50406	25.6198
9.17853	23.1071	9.51126	25.5925
9.1852	22.1238	9.51846	25.5643
9.19187	21.1778	9.52566	25.5369
9.19853	20.268	9.53286	25.5121
9.2052	19.393	9.54006	25.4918
9.21187	18.5513	9.54726	25.4775
9.21853	17.7412	9.55446	25.4699
9.2252	16.9616	9.56166	25.4687
9.23187	16.2106	9.56886	25.473
9.23853	15.4886	9.57606	25.4813
9.2452	14.7967	9.58326	25.4917
9.25187	14.1344	9.59046	25.5018
9.25853	13.5026	9.59766	25.5089
9.2652	12.9008	9.60486	25.5107
9.27187	12.331	9.61206	25.5057
9.27853	11.7927	9.61926	25.4937
9.2852	11.2839	9.62646	25.4759
9.29187	10.8032	9.63366	25.4544
9.29853	10.3469	9.64086	25.4321
9.3052	9.91249	9.64806	25.4124
9.31187	9.49621	9.65526	25.3981
9.31853	9.09519	9.66246	25.3906
9.3252	8.70705	9.66966	25.3898
9.33187	8.32939	9.67686	25.394
9.33853	7.9608	9.68406	25.4005
9.3452	7.60031	9.69126	25.4062
9.35187	7.24649	9.69846	25.4086
9.35853	6.90031	9.70566	25.4061
9.3652	6.5608	9.71286	25.3988
9.37187	6.22988	9.72006	25.3887
9.37853	5.90706	9.72726	25.3785
9.3852	5.59473	9.73446	25.3717
9.39187	5.2948	9.74166	25.3711
9.39853	5.00727	9.74886	25.3778
9.4052	4.73356	9.75606	25.3915
9.41187	4.47369	9.76326	25.4105
9.41853	4.22907	9.77046	25.432
9.4252	3.99876	9.77766	25.4529
9.43187	3.7818	9.78486	25.4705
9.43853	3.57914	9.79206	25.4824
9.4452	3.38888	9.79926	25.4872
9.45187	3.20959	9.80646	25.4851
9.45853	3.04127	9.81366	25.477
9.4652	2.88296	9.82086	25.4649
9.47187	2.73418	9.82806	25.451
9.47853	2.59304	9.83526	25.4368
9.4852	2.45953	9.84246	25.4239
9.49187	2.33364	9.84966	25.4129
9.49853	2.21395	9.85686	25.4043
9.5052	2.10142	9.86406	25.3976
9.51187	1.99556	9.87126	25.3925
9.51853	1.89543	9.87846	25.3885
9.5252	1.80101	9.88566	25.3855
9.53187	1.71328	9.89286	25.3833
9.53853	1.63174	9.90006	25.3818
9.5452	1.55687	9.90726	25.3812
9.55187	1.48964	9.91446	25.3817
9.55853	1.43051	9.92166	25.3831
9.5652	1.37997	9.92886	25.3853
9.57187	1.33801	9.93606	25.3878
9.57853	1.30558	9.94326	25.3902
9.5852	1.28174	9.95046	25.3929
9.59187	1.26314	9.95766	25.3967
9.59853	1.24598	9.96486	25.4018
9.6052	1.22786	9.97206	25.4083
9.61187	1.20592	9.97926	25.4164
9.61853	1.17874	9.98646	25.426
9.6252	1.14393	9.99366	25.4367
9.63187	1.1034
9.63853	1.05763
9.6452	1.00851
9.65187	0.958443
9.65853	0.907898
9.6652	0.859261
9.67187	0.813484
9.67853	0.770569
9.6852	0.730991
9.69187	0.694752
9.69853	0.661373
9.7052	0.629425
9.71187	0.598907
9.71853	0.571251
9.7252	0.545979
9.73187	0.524521
9.73853	0.505924
9.7452	0.489712
9.75187	0.475883
9.75853	0.463963
9.7652	0.454426
9.77187	0.44632
9.77853	0.43869
9.7852	0.431538
9.79187	0.424385
9.79853	0.417233
9.8052	0.409603
9.81187	0.401497
9.81853	0.393867
9.8252	0.387669
9.83187	0.385284
9.83853	0.387669
9.8452	0.395775
9.85187	0.409126
9.85853	0.426769
9.8652	0.447273
9.87187	0.4673
9.87853	0.48399
9.8852	0.494003
9.89187	0.495911
9.89853	0.489235
9.9052	0.474453
9.91187	0.452518
9.91853	0.426769
9.9252	0.399113
9.93187	0.371456
9.93853	0.34523
9.9452	0.319958
9.95187	0.296593
9.95853	0.274181
9.9652	0.252247
9.97187	0.229836
9.97853	0.207901
9.9852	0.186443
9.99187	0.165939
9.99853	0.146389

## Sheet: Figure 3a
Figure 2a: Reaction energy profiles depicting
	CuS NPs	CuS-I NPs
H2O2(g)	0	0
	0	0
H2O2	-0.0866719	-0.0879521
	-0.0866719	-0.0879521
2*OH	-1.26675	-1.6174
	-1.26675	-1.6174
OH+·OH(g)	-0.733381	-0.860061
	-0.733381	-0.860061

## Sheet: Figure 3b
Figure 2b: The Bader charge analysis of Cu atoms in CuS NPs
	Average	Cu 1	Cu 2	Cu 3
1	-0.45501	-0.45549	-0.45723	-0.4066
2	-0.45642	-0.50131	-0.45167	-0.40318
3	-0.46905	-0.73565	-0.50428	-0.71386
4	-0.45703	-0.49829	-0.4892	-0.69263

## Sheet: Figure 3c
Figure 2c: The Bader charge analysis of Cu atoms in CuS-I NPs
	Average	Cu 1	Cu 2	Cu 3
1	-0.44168	-0.37518	-0.3764	-0.3133
2	-0.44237	-0.39888	-0.37417	-0.3155
3	-0.45979	-0.72475	-0.38996	-0.66758
4	-0.44249	-0.40021	-0.38891	-0.68202

[truncated: 38 more sheets: Figure 3d, Figure 3f, Figure 3g, Figure 3h, Figure 4b, Figure 4c, Figure 4d, Figure 4e, Figure 4f, Figure 4g, Figure 4i, Figure 5b, Figure 5d, Figure 5e, Figure 5f, Figure 6c, Figure 6e, Figure 7c, Figure 7d, Figure 7f …]
